# Supplementary material for: Genomic analysis of Mycobacterium brumae sustains its nonpathogenic and immunogenic phenotype
Source: Front Microbiol. 2023 Jan 5;13:982679. doi: 10.3389/fmicb.2022.982679 (PMC9850167; doi:10.3389/fmicb.2022.982679)
Supplement: Supplementary file 5 [file Data_Sheet_3.XLSX]

## Sheet: Hoja2
Supplementary Table S4. Complete list of features based on PGAP annotation and manually curated for M. brumae.
Strain	Feature	Start	End	Strand	Complete annotation	Comments
Mycobacterium brumae ATCC 51384	gene	1	1473	F	ID=gene-L2Z93_000001;Name=dnaA;gbkey=Gene;gene=dnaA;gene_biotype=protein_coding;locus_tag=L2Z93_000001
Mycobacterium brumae ATCC 51384	CDS	1	1473	F	ID=cds-L2Z93_000001;Parent=gene-L2Z93_000001;Name=extdb:L2Z93_000001;Ontology_term=GO:0006275,GO:0003688,GO:0005524,GO:0043565;gbkey=CDS;gene=dnaA;go_function=DNA replication origin binding|0003688||IEA,ATP binding|0005524||IEA,sequence-specific DNA binding|0043565||IEA;go_process=regulation of DNA replication|0006275||IEA;inference=COORDINATES: similar to AA sequence:RefSeq:WP_015353879.1;locus_…
Mycobacterium brumae ATCC 51384	gene	2027	3214	F	ID=gene-L2Z93_000002;Name=dnaN;gbkey=Gene;gene=dnaN;gene_biotype=protein_coding;locus_tag=L2Z93_000002
Mycobacterium brumae ATCC 51384	CDS	2027	3214	F	ID=cds-L2Z93_000002;Parent=gene-L2Z93_000002;Name=extdb:L2Z93_000002;Ontology_term=GO:0006260,GO:0003887,GO:0009360;gbkey=CDS;gene=dnaN;go_component=DNA polymerase III complex|0009360||IEA;go_function=DNA-directed DNA polymerase activity|0003887||IEA;go_process=DNA replication|0006260||IEA;inference=COORDINATES: similar to AA sequence:RefSeq:WP_011726602.1;locus_tag=L2Z93_000002;product=DNA polym…
Mycobacterium brumae ATCC 51384	gene	3234	4385	F	ID=gene-L2Z93_000003;Name=recF;gbkey=Gene;gene=recF;gene_biotype=protein_coding;locus_tag=L2Z93_000003
Mycobacterium brumae ATCC 51384	CDS	3234	4385	F	ID=cds-L2Z93_000003;Parent=gene-L2Z93_000003;Name=extdb:L2Z93_000003;Ontology_term=GO:0006281,GO:0003697,GO:0005524;gbkey=CDS;gene=recF;go_function=single-stranded DNA binding|0003697||IEA,ATP binding|0005524||IEA;go_process=DNA repair|0006281||IEA;inference=COORDINATES: similar to AA sequence:RefSeq:WP_011557432.1;locus_tag=L2Z93_000003;product=DNA replication/repair protein RecF;protein_id=extd…
Mycobacterium brumae ATCC 51384	gene	4382	4942	F	ID=gene-L2Z93_000004;Name=L2Z93_000004;gbkey=Gene;gene_biotype=protein_coding;locus_tag=L2Z93_000004
Mycobacterium brumae ATCC 51384	CDS	4382	4942	F	ID=cds-L2Z93_000004;Parent=gene-L2Z93_000004;Name=extdb:L2Z93_000004;gbkey=CDS;inference=COORDINATES: similar to AA sequence:RefSeq:WP_003874373.1;locus_tag=L2Z93_000004;product=DUF721 family protein;protein_id=extdb:L2Z93_000004;transl_table=11
Mycobacterium brumae ATCC 51384	gene	5145	7172	F	ID=gene-L2Z93_000005;Name=gyrB;gbkey=Gene;gene=gyrB;gene_biotype=protein_coding;locus_tag=L2Z93_000005
Mycobacterium brumae ATCC 51384	CDS	5145	7172	F	ID=cds-L2Z93_000005;Parent=gene-L2Z93_000005;Name=extdb:L2Z93_000005;Ontology_term=GO:0006265,GO:0003918,GO:0009330;gbkey=CDS;gene=gyrB;go_component=DNA topoisomerase type II (double strand cut%2C ATP-hydrolyzing) complex|0009330||IEA;go_function=DNA topoisomerase type II (double strand cut%2C ATP-hydrolyzing) activity|0003918||IEA;go_process=DNA topological change|0006265||IEA;inference=COORDINA…
Mycobacterium brumae ATCC 51384	gene	7208	9706	F	ID=gene-L2Z93_000006;Name=gyrA;gbkey=Gene;gene=gyrA;gene_biotype=protein_coding;locus_tag=L2Z93_000006
Mycobacterium brumae ATCC 51384	CDS	7208	9706	F	ID=cds-L2Z93_000006;Parent=gene-L2Z93_000006;Name=extdb:L2Z93_000006;Ontology_term=GO:0006259,GO:0006265,GO:0003677,GO:0003916,GO:0003918,GO:0005524;gbkey=CDS;gene=gyrA;go_function=DNA binding|0003677||IEA,DNA topoisomerase activity|0003916||IEA,DNA topoisomerase type II (double strand cut%2C ATP-hydrolyzing) activity|0003918||IEA,ATP binding|0005524||IEA;go_process=DNA metabolic process|0006259|…
Mycobacterium brumae ATCC 51384	gene	9846	10649	F	ID=gene-L2Z93_000007;Name=L2Z93_000007;gbkey=Gene;gene_biotype=protein_coding;locus_tag=L2Z93_000007
Mycobacterium brumae ATCC 51384	CDS	9846	10649	F	ID=cds-L2Z93_000007;Parent=gene-L2Z93_000007;Name=extdb:L2Z93_000007;gbkey=CDS;inference=COORDINATES: similar to AA sequence:RefSeq:WP_011891725.1;locus_tag=L2Z93_000007;product=DUF3566 domain-containing protein;protein_id=extdb:L2Z93_000007;transl_table=11
Mycobacterium brumae ATCC 51384	gene	10705	10778	F	ID=gene-L2Z93_000008;Name=L2Z93_000008;gbkey=Gene;gene_biotype=tRNA;locus_tag=L2Z93_000008
Mycobacterium brumae ATCC 51384	tRNA	10705	10778	F	ID=rna-L2Z93_000008;Parent=gene-L2Z93_000008;anticodon=(pos:10739..10741);gbkey=tRNA;inference=COORDINATES: profile:tRNAscan-SE:2.0.7;locus_tag=L2Z93_000008;product=tRNA-Ile
Mycobacterium brumae ATCC 51384	exon	10705	10778	F	ID=exon-L2Z93_000008-1;Parent=rna-L2Z93_000008;anticodon=(pos:10739..10741);gbkey=tRNA;inference=COORDINATES: profile:tRNAscan-SE:2.0.7;locus_tag=L2Z93_000008;product=tRNA-Ile
Mycobacterium brumae ATCC 51384	gene	10823	10966	F	ID=gene-L2Z93_000009;Name=L2Z93_000009;gbkey=Gene;gene_biotype=protein_coding;locus_tag=L2Z93_000009
Mycobacterium brumae ATCC 51384	CDS	10823	10966	F	ID=cds-L2Z93_000009;Parent=gene-L2Z93_000009;Name=extdb:L2Z93_000009;gbkey=CDS;inference=COORDINATES: ab initio prediction:GeneMarkS-2+;locus_tag=L2Z93_000009;product=hypothetical protein;protein_id=extdb:L2Z93_000009;transl_table=11
Mycobacterium brumae ATCC 51384	gene	10957	11029	F	ID=gene-L2Z93_000010;Name=L2Z93_000010;gbkey=Gene;gene_biotype=tRNA;locus_tag=L2Z93_000010
Mycobacterium brumae ATCC 51384	tRNA	10957	11029	F	ID=rna-L2Z93_000010;Parent=gene-L2Z93_000010;anticodon=(pos:10990..10992);gbkey=tRNA;inference=COORDINATES: profile:tRNAscan-SE:2.0.7;locus_tag=L2Z93_000010;product=tRNA-Ala
Mycobacterium brumae ATCC 51384	exon	10957	11029	F	ID=exon-L2Z93_000010-1;Parent=rna-L2Z93_000010;anticodon=(pos:10990..10992);gbkey=tRNA;inference=COORDINATES: profile:tRNAscan-SE:2.0.7;locus_tag=L2Z93_000010;product=tRNA-Ala
Mycobacterium brumae ATCC 51384	gene	11081	11347	R	ID=gene-L2Z93_000011;Name=L2Z93_000011;gbkey=Gene;gene_biotype=protein_coding;locus_tag=L2Z93_000011
Mycobacterium brumae ATCC 51384	CDS	11081	11347	R	ID=cds-L2Z93_000011;Parent=gene-L2Z93_000011;Name=extdb:L2Z93_000011;gbkey=CDS;inference=COORDINATES: ab initio prediction:GeneMarkS-2+;locus_tag=L2Z93_000011;product=hypothetical protein;protein_id=extdb:L2Z93_000011;transl_table=11
Mycobacterium brumae ATCC 51384	gene	11570	12049	F	ID=gene-L2Z93_000012;Name=L2Z93_000012;gbkey=Gene;gene_biotype=protein_coding;locus_tag=L2Z93_000012
Mycobacterium brumae ATCC 51384	CDS	11570	12049	F	ID=cds-L2Z93_000012;Parent=gene-L2Z93_000012;Name=extdb:L2Z93_000012;gbkey=CDS;inference=COORDINATES: similar to AA sequence:RefSeq:WP_016894370.1;locus_tag=L2Z93_000012;product=hypothetical protein;protein_id=extdb:L2Z93_000012;transl_table=11
Mycobacterium brumae ATCC 51384	gene	12091	12924	F	ID=gene-L2Z93_000013;Name=L2Z93_000013;gbkey=Gene;gene_biotype=protein_coding;locus_tag=L2Z93_000013
Mycobacterium brumae ATCC 51384	CDS	12091	12924	F	ID=cds-L2Z93_000013;Parent=gene-L2Z93_000013;Name=extdb:L2Z93_000013;gbkey=CDS;inference=COORDINATES: similar to AA sequence:RefSeq:WP_006243453.1;locus_tag=L2Z93_000013;product=alpha/beta fold hydrolase;protein_id=extdb:L2Z93_000013;transl_table=11
Mycobacterium brumae ATCC 51384	gene	12967	13308	F	ID=gene-L2Z93_000014;Name=L2Z93_000014;gbkey=Gene;gene_biotype=protein_coding;locus_tag=L2Z93_000014
Mycobacterium brumae ATCC 51384	CDS	12967	13308	F	ID=cds-L2Z93_000014;Parent=gene-L2Z93_000014;Name=extdb:L2Z93_000014;gbkey=CDS;inference=COORDINATES: similar to AA sequence:RefSeq:WP_009678675.1;locus_tag=L2Z93_000014;product=gamma-glutamylcyclotransferase;protein_id=extdb:L2Z93_000014;transl_table=11
Mycobacterium brumae ATCC 51384	gene	13305	13724	R	ID=gene-L2Z93_000015;Name=cwsA;gbkey=Gene;gene=cwsA;gene_biotype=protein_coding;locus_tag=L2Z93_000015
Mycobacterium brumae ATCC 51384	CDS	13305	13724	R	ID=cds-L2Z93_000015;Parent=gene-L2Z93_000015;Name=extdb:L2Z93_000015;gbkey=CDS;gene=cwsA;inference=COORDINATES: similar to AA sequence:RefSeq:WP_011557437.1;locus_tag=L2Z93_000015;product=cell wall synthesis protein CwsA;protein_id=extdb:L2Z93_000015;transl_table=11
Mycobacterium brumae ATCC 51384	gene	13888	14433	F	ID=gene-L2Z93_000016;Name=L2Z93_000016;gbkey=Gene;gene_biotype=protein_coding;locus_tag=L2Z93_000016
Mycobacterium brumae ATCC 51384	CDS	13888	14433	F	ID=cds-L2Z93_000016;Parent=gene-L2Z93_000016;Name=extdb:L2Z93_000016;gbkey=CDS;inference=COORDINATES: similar to AA sequence:RefSeq:WP_003400321.1;locus_tag=L2Z93_000016;product=peptidylprolyl isomerase;protein_id=extdb:L2Z93_000016;transl_table=11
Mycobacterium brumae ATCC 51384	gene	14609	14989	R	ID=gene-L2Z93_000017;Name=L2Z93_000017;gbkey=Gene;gene_biotype=protein_coding;locus_tag=L2Z93_000017
Mycobacterium brumae ATCC 51384	CDS	14609	14989	R	ID=cds-L2Z93_000017;Parent=gene-L2Z93_000017;Name=extdb:L2Z93_000017;gbkey=CDS;inference=COORDINATES: ab initio prediction:GeneMarkS-2+;locus_tag=L2Z93_000017;product=hypothetical protein;protein_id=extdb:L2Z93_000017;transl_table=11
Mycobacterium brumae ATCC 51384	gene	15102	15545	R	ID=gene-L2Z93_000018;Name=L2Z93_000018;gbkey=Gene;gene_biotype=protein_coding;locus_tag=L2Z93_000018
Mycobacterium brumae ATCC 51384	CDS	15102	15545	R	ID=cds-L2Z93_000018;Parent=gene-L2Z93_000018;Name=extdb:L2Z93_000018;gbkey=CDS;inference=COORDINATES: similar to AA sequence:RefSeq:WP_014813336.1;locus_tag=L2Z93_000018;product=PH domain-containing protein;protein_id=extdb:L2Z93_000018;transl_table=11
Mycobacterium brumae ATCC 51384	gene	15707	15988	R	ID=gene-L2Z93_000019;Name=crgA;gbkey=Gene;gene=crgA;gene_biotype=protein_coding;locus_tag=L2Z93_000019
Mycobacterium brumae ATCC 51384	CDS	15707	15988	R	ID=cds-L2Z93_000019;Parent=gene-L2Z93_000019;Name=extdb:L2Z93_000019;gbkey=CDS;gene=crgA;inference=COORDINATES: similar to AA sequence:RefSeq:WP_003891352.1;locus_tag=L2Z93_000019;product=cell division protein CrgA;protein_id=extdb:L2Z93_000019;transl_table=11
Mycobacterium brumae ATCC 51384	gene	16084	16836	F	ID=gene-L2Z93_000020;Name=L2Z93_000020;gbkey=Gene;gene_biotype=protein_coding;locus_tag=L2Z93_000020
Mycobacterium brumae ATCC 51384	CDS	16084	16836	F	ID=cds-L2Z93_000020;Parent=gene-L2Z93_000020;Name=extdb:L2Z93_000020;gbkey=CDS;inference=COORDINATES: similar to AA sequence:RefSeq:WP_003891353.1;locus_tag=L2Z93_000020;product=DUF881 domain-containing protein;protein_id=extdb:L2Z93_000020;transl_table=11
Mycobacterium brumae ATCC 51384	gene	16887	17549	F	ID=gene-L2Z93_000021;Name=L2Z93_000021;gbkey=Gene;gene_biotype=protein_coding;locus_tag=L2Z93_000021
Mycobacterium brumae ATCC 51384	CDS	16887	17549	F	ID=cds-L2Z93_000021;Parent=gene-L2Z93_000021;Name=extdb:L2Z93_000021;gbkey=CDS;inference=COORDINATES: similar to AA sequence:RefSeq:WP_006242308.1;locus_tag=L2Z93_000021;product=aminodeoxychorismate/anthranilate synthase component II;protein_id=extdb:L2Z93_000021;transl_table=11
Mycobacterium brumae ATCC 51384	gene	17676	19547	R	ID=gene-L2Z93_000022;Name=pknB;gbkey=Gene;gene=pknB;gene_biotype=protein_coding;locus_tag=L2Z93_000022
Mycobacterium brumae ATCC 51384	CDS	17676	19547	R	ID=cds-L2Z93_000022;Parent=gene-L2Z93_000022;Name=extdb:L2Z93_000022;Ontology_term=GO:0006468,GO:0004672,GO:0005524;gbkey=CDS;gene=pknB;go_function=protein kinase activity|0004672||IEA,ATP binding|0005524||IEA;go_process=protein phosphorylation|0006468||IEA;inference=COORDINATES: similar to AA sequence:RefSeq:WP_014210260.1;locus_tag=L2Z93_000022;product=Stk1 family PASTA domain-containing Ser/Th…
Mycobacterium brumae ATCC 51384	gene	19544	20845	R	ID=gene-L2Z93_000023;Name=L2Z93_000023;gbkey=Gene;gene_biotype=protein_coding;locus_tag=L2Z93_000023
Mycobacterium brumae ATCC 51384	CDS	19544	20845	R	ID=cds-L2Z93_000023;Parent=gene-L2Z93_000023;Name=extdb:L2Z93_000023;gbkey=CDS;inference=COORDINATES: similar to AA sequence:RefSeq:WP_003919835.1;locus_tag=L2Z93_000023;product=serine/threonine protein kinase;protein_id=extdb:L2Z93_000023;transl_table=11
Mycobacterium brumae ATCC 51384	gene	20868	22346	R	ID=gene-L2Z93_000024;Name=pbpA;gbkey=Gene;gene=pbpA;gene_biotype=protein_coding;locus_tag=L2Z93_000024
Mycobacterium brumae ATCC 51384	CDS	20868	22346	R	ID=cds-L2Z93_000024;Parent=gene-L2Z93_000024;Name=extdb:L2Z93_000024;gbkey=CDS;gene=pbpA;inference=COORDINATES: similar to AA sequence:RefSeq:WP_015304079.1;locus_tag=L2Z93_000024;product=D%2CD-transpeptidase PbpA;protein_id=extdb:L2Z93_000024;transl_table=11
Mycobacterium brumae ATCC 51384	gene	22343	23755	R	ID=gene-L2Z93_000025;Name=L2Z93_000025;gbkey=Gene;gene_biotype=protein_coding;locus_tag=L2Z93_000025
Mycobacterium brumae ATCC 51384	CDS	22343	23755	R	ID=cds-L2Z93_000025;Parent=gene-L2Z93_000025;Name=extdb:L2Z93_000025;gbkey=CDS;inference=COORDINATES: similar to AA sequence:RefSeq:WP_003400364.1;locus_tag=L2Z93_000025;product=FtsW/RodA/SpoVE family cell cycle protein;protein_id=extdb:L2Z93_000025;transl_table=11
Mycobacterium brumae ATCC 51384	gene	23752	25296	R	ID=gene-L2Z93_000026;Name=L2Z93_000026;gbkey=Gene;gene_biotype=protein_coding;locus_tag=L2Z93_000026
Mycobacterium brumae ATCC 51384	CDS	23752	25296	R	ID=cds-L2Z93_000026;Parent=gene-L2Z93_000026;Name=extdb:L2Z93_000026;gbkey=CDS;inference=COORDINATES: similar to AA sequence:RefSeq:WP_014813344.1;locus_tag=L2Z93_000026;product=protein phosphatase 2C domain-containing protein;protein_id=extdb:L2Z93_000026;transl_table=11
Mycobacterium brumae ATCC 51384	gene	25293	25760	R	ID=gene-L2Z93_000027;Name=L2Z93_000027;gbkey=Gene;gene_biotype=protein_coding;locus_tag=L2Z93_000027
Mycobacterium brumae ATCC 51384	CDS	25293	25760	R	ID=cds-L2Z93_000027;Parent=gene-L2Z93_000027;Name=extdb:L2Z93_000027;gbkey=CDS;inference=COORDINATES: similar to AA sequence:RefSeq:NP_214533.1;locus_tag=L2Z93_000027;product=FHA domain-containing protein;protein_id=extdb:L2Z93_000027;transl_table=11
Mycobacterium brumae ATCC 51384	gene	25852	27330	R	ID=gene-L2Z93_000028;Name=L2Z93_000028;gbkey=Gene;gene_biotype=protein_coding;locus_tag=L2Z93_000028
Mycobacterium brumae ATCC 51384	CDS	25852	27330	R	ID=cds-L2Z93_000028;Parent=gene-L2Z93_000028;Name=extdb:L2Z93_000028;gbkey=CDS;inference=COORDINATES: similar to AA sequence:RefSeq:WP_006242315.1;locus_tag=L2Z93_000028;product=DUF3662 domain-containing protein;protein_id=extdb:L2Z93_000028;transl_table=11
Mycobacterium brumae ATCC 51384	gene	27559	27644	F	ID=gene-L2Z93_000029;Name=L2Z93_000029;gbkey=Gene;gene_biotype=tRNA;locus_tag=L2Z93_000029
Mycobacterium brumae ATCC 51384	tRNA	27559	27644	F	ID=rna-L2Z93_000029;Parent=gene-L2Z93_000029;anticodon=(pos:27592..27594);gbkey=tRNA;inference=COORDINATES: profile:tRNAscan-SE:2.0.7;locus_tag=L2Z93_000029;product=tRNA-Leu
Mycobacterium brumae ATCC 51384	exon	27559	27644	F	ID=exon-L2Z93_000029-1;Parent=rna-L2Z93_000029;anticodon=(pos:27592..27594);gbkey=tRNA;inference=COORDINATES: profile:tRNAscan-SE:2.0.7;locus_tag=L2Z93_000029;product=tRNA-Leu
Mycobacterium brumae ATCC 51384	gene	27702	28976	R	ID=gene-L2Z93_000030;Name=L2Z93_000030;gbkey=Gene;gene_biotype=protein_coding;locus_tag=L2Z93_000030
Mycobacterium brumae ATCC 51384	CDS	27702	28976	R	ID=cds-L2Z93_000030;Parent=gene-L2Z93_000030;Name=extdb:L2Z93_000030;Ontology_term=GO:0004803;gbkey=CDS;go_function=transposase activity|0004803||IEA;inference=COORDINATES: similar to AA sequence:RefSeq:WP_006358292.1;locus_tag=L2Z93_000030;product=ISL3 family transposase;protein_id=extdb:L2Z93_000030;transl_table=11
Mycobacterium brumae ATCC 51384	gene	29184	30497	R	ID=gene-L2Z93_000031;Name=L2Z93_000031;gbkey=Gene;gene_biotype=protein_coding;locus_tag=L2Z93_000031
Mycobacterium brumae ATCC 51384	CDS	29184	30497	R	ID=cds-L2Z93_000031;Parent=gene-L2Z93_000031;Name=extdb:L2Z93_000031;Ontology_term=GO:0004803;gbkey=CDS;go_function=transposase activity|0004803||IEA;inference=COORDINATES: similar to AA sequence:RefSeq:WP_086558005.1;locus_tag=L2Z93_000031;product=ISL3 family transposase;protein_id=extdb:L2Z93_000031;transl_table=11
Mycobacterium brumae ATCC 51384	gene	30770	31483	R	ID=gene-L2Z93_000032;Name=L2Z93_000032;gbkey=Gene;gene_biotype=protein_coding;locus_tag=L2Z93_000032
Mycobacterium brumae ATCC 51384	CDS	30770	31483	R	ID=cds-L2Z93_000032;Parent=gene-L2Z93_000032;Name=extdb:L2Z93_000032;gbkey=CDS;inference=COORDINATES: similar to AA sequence:RefSeq:WP_010949468.1;locus_tag=L2Z93_000032;product=VIT family protein;protein_id=extdb:L2Z93_000032;transl_table=11
Mycobacterium brumae ATCC 51384	gene	31616	32086	F	ID=gene-L2Z93_000033;Name=L2Z93_000033;gbkey=Gene;gene_biotype=protein_coding;locus_tag=L2Z93_000033
Mycobacterium brumae ATCC 51384	CDS	31616	32086	F	ID=cds-L2Z93_000033;Parent=gene-L2Z93_000033;Name=extdb:L2Z93_000033;gbkey=CDS;inference=COORDINATES: similar to AA sequence:RefSeq:WP_013807127.1;locus_tag=L2Z93_000033;product=SRPBCC family protein;protein_id=extdb:L2Z93_000033;transl_table=11
Mycobacterium brumae ATCC 51384	gene	32090	32953	R	ID=gene-L2Z93_000034;Name=L2Z93_000034;gbkey=Gene;gene_biotype=protein_coding;locus_tag=L2Z93_000034
Mycobacterium brumae ATCC 51384	CDS	32090	32953	R	ID=cds-L2Z93_000034;Parent=gene-L2Z93_000034;Name=extdb:L2Z93_000034;Ontology_term=GO:0006355;gbkey=CDS;go_process=regulation of transcription%2C DNA-templated|0006355||IEA;inference=COORDINATES: similar to AA sequence:RefSeq:WP_020425476.1;locus_tag=L2Z93_000034;product=LysR family transcriptional regulator;protein_id=extdb:L2Z93_000034;transl_table=11
Mycobacterium brumae ATCC 51384	gene	33034	33783	F	ID=gene-L2Z93_000035;Name=L2Z93_000035;gbkey=Gene;gene_biotype=protein_coding;locus_tag=L2Z93_000035
Mycobacterium brumae ATCC 51384	CDS	33034	33783	F	ID=cds-L2Z93_000035;Parent=gene-L2Z93_000035;Name=extdb:L2Z93_000035;Ontology_term=GO:0016491;gbkey=CDS;go_function=oxidoreductase activity|0016491||IEA;inference=COORDINATES: similar to AA sequence:RefSeq:WP_003884431.1;locus_tag=L2Z93_000035;product=SDR family oxidoreductase;protein_id=extdb:L2Z93_000035;transl_table=11
Mycobacterium brumae ATCC 51384	gene	34466	35641	R	ID=gene-L2Z93_000036;Name=L2Z93_000036;gbkey=Gene;gene_biotype=protein_coding;locus_tag=L2Z93_000036
Mycobacterium brumae ATCC 51384	CDS	34466	35641	R	ID=cds-L2Z93_000036;Parent=gene-L2Z93_000036;Name=extdb:L2Z93_000036;gbkey=CDS;inference=COORDINATES: similar to AA sequence:RefSeq:WP_006242754.1;locus_tag=L2Z93_000036;product=metallophosphoesterase;protein_id=extdb:L2Z93_000036;transl_table=11
Mycobacterium brumae ATCC 51384	gene	35758	37752	F	ID=gene-L2Z93_000037;Name=L2Z93_000037;gbkey=Gene;gene_biotype=protein_coding;locus_tag=L2Z93_000037
Mycobacterium brumae ATCC 51384	CDS	35758	37752	F	ID=cds-L2Z93_000037;Parent=gene-L2Z93_000037;Name=extdb:L2Z93_000037;Ontology_term=GO:0006857,GO:0035673,GO:0016020;gbkey=CDS;go_component=membrane|0016020||IEA;go_function=oligopeptide transmembrane transporter activity|0035673||IEA;go_process=oligopeptide transport|0006857||IEA;inference=COORDINATES: similar to AA sequence:RefSeq:WP_018598659.1;locus_tag=L2Z93_000037;product=oligopeptide transp…
Mycobacterium brumae ATCC 51384	gene	37810	38592	R	ID=gene-L2Z93_000038;Name=L2Z93_000038;gbkey=Gene;gene_biotype=protein_coding;locus_tag=L2Z93_000038
Mycobacterium brumae ATCC 51384	CDS	37810	38592	R	ID=cds-L2Z93_000038;Parent=gene-L2Z93_000038;Name=extdb:L2Z93_000038;gbkey=CDS;inference=COORDINATES: similar to AA sequence:RefSeq:WP_005143023.1;locus_tag=L2Z93_000038;product=hypothetical protein;protein_id=extdb:L2Z93_000038;transl_table=11
Mycobacterium brumae ATCC 51384	gene	38735	39283	F	ID=gene-L2Z93_000039;Name=L2Z93_000039;gbkey=Gene;gene_biotype=protein_coding;locus_tag=L2Z93_000039
Mycobacterium brumae ATCC 51384	CDS	38735	39283	F	ID=cds-L2Z93_000039;Parent=gene-L2Z93_000039;Name=extdb:L2Z93_000039;gbkey=CDS;inference=COORDINATES: ab initio prediction:GeneMarkS-2+;locus_tag=L2Z93_000039;product=hypothetical protein;protein_id=extdb:L2Z93_000039;transl_table=11
Mycobacterium brumae ATCC 51384	gene	39280	40110	R	ID=gene-L2Z93_000040;Name=L2Z93_000040;gbkey=Gene;gene_biotype=protein_coding;locus_tag=L2Z93_000040
Mycobacterium brumae ATCC 51384	CDS	39280	40110	R	ID=cds-L2Z93_000040;Parent=gene-L2Z93_000040;Name=extdb:L2Z93_000040;gbkey=CDS;inference=COORDINATES: similar to AA sequence:RefSeq:WP_011207554.1;locus_tag=L2Z93_000040;product=sulfurtransferase;protein_id=extdb:L2Z93_000040;transl_table=11
Mycobacterium brumae ATCC 51384	gene	40121	40420	R	ID=gene-L2Z93_000041;Name=L2Z93_000041;gbkey=Gene;gene_biotype=protein_coding;locus_tag=L2Z93_000041
Mycobacterium brumae ATCC 51384	CDS	40121	40420	R	ID=cds-L2Z93_000041;Parent=gene-L2Z93_000041;Name=extdb:L2Z93_000041;gbkey=CDS;inference=COORDINATES: ab initio prediction:GeneMarkS-2+;locus_tag=L2Z93_000041;product=hypothetical protein;protein_id=extdb:L2Z93_000041;transl_table=11
Mycobacterium brumae ATCC 51384	gene	40485	40886	R	ID=gene-L2Z93_000042;Name=L2Z93_000042;gbkey=Gene;gene_biotype=protein_coding;locus_tag=L2Z93_000042
Mycobacterium brumae ATCC 51384	CDS	40485	40886	R	ID=cds-L2Z93_000042;Parent=gene-L2Z93_000042;Name=extdb:L2Z93_000042;gbkey=CDS;inference=COORDINATES: similar to AA sequence:RefSeq:WP_003400388.1;locus_tag=L2Z93_000042;product=WhiB family transcriptional regulator;protein_id=extdb:L2Z93_000042;transl_table=11
Mycobacterium brumae ATCC 51384	gene	41029	41766	F	ID=gene-L2Z93_000043;Name=L2Z93_000043;gbkey=Gene;gene_biotype=protein_coding;locus_tag=L2Z93_000043
Mycobacterium brumae ATCC 51384	CDS	41029	41766	F	ID=cds-L2Z93_000043;Parent=gene-L2Z93_000043;Name=extdb:L2Z93_000043;gbkey=CDS;inference=COORDINATES: similar to AA sequence:RefSeq:WP_014368024.1;locus_tag=L2Z93_000043;product=helix-turn-helix domain-containing protein;protein_id=extdb:L2Z93_000043;transl_table=11
Mycobacterium brumae ATCC 51384	gene	41779	42591	F	ID=gene-L2Z93_000044;Name=L2Z93_000044;gbkey=Gene;gene_biotype=protein_coding;locus_tag=L2Z93_000044
Mycobacterium brumae ATCC 51384	CDS	41779	42591	F	ID=cds-L2Z93_000044;Parent=gene-L2Z93_000044;Name=extdb:L2Z93_000044;gbkey=CDS;inference=COORDINATES: similar to AA sequence:RefSeq:WP_015291830.1;locus_tag=L2Z93_000044;product=C40 family peptidase;protein_id=extdb:L2Z93_000044;transl_table=11
Mycobacterium brumae ATCC 51384	gene	42646	43014	F	ID=gene-L2Z93_000045;Name=L2Z93_000045;gbkey=Gene;gene_biotype=protein_coding;locus_tag=L2Z93_000045
Mycobacterium brumae ATCC 51384	CDS	42646	43014	F	ID=cds-L2Z93_000045;Parent=gene-L2Z93_000045;Name=extdb:L2Z93_000045;gbkey=CDS;inference=COORDINATES: protein motif:HMM:NF022231.2;locus_tag=L2Z93_000045;product=DUF4226 domain-containing protein;protein_id=extdb:L2Z93_000045;transl_table=11
Mycobacterium brumae ATCC 51384	gene	43063	44373	F	ID=gene-L2Z93_000046;Name=L2Z93_000046;gbkey=Gene;gene_biotype=protein_coding;locus_tag=L2Z93_000046
Mycobacterium brumae ATCC 51384	CDS	43063	44373	F	ID=cds-L2Z93_000046;Parent=gene-L2Z93_000046;Name=extdb:L2Z93_000046;gbkey=CDS;inference=COORDINATES: protein motif:HMM:NF022231.2;locus_tag=L2Z93_000046;product=DUF4226 domain-containing protein;protein_id=extdb:L2Z93_000046;transl_table=11
Mycobacterium brumae ATCC 51384	gene	44402	44716	F	ID=gene-L2Z93_000047;Name=L2Z93_000047;gbkey=Gene;gene_biotype=protein_coding;locus_tag=L2Z93_000047
Mycobacterium brumae ATCC 51384	CDS	44402	44716	F	ID=cds-L2Z93_000047;Parent=gene-L2Z93_000047;Name=extdb:L2Z93_000047;gbkey=CDS;inference=COORDINATES: similar to AA sequence:RefSeq:WP_005142363.1;locus_tag=L2Z93_000047;product=ESX-1 secretion-associated protein;protein_id=extdb:L2Z93_000047;transl_table=11
Mycobacterium brumae ATCC 51384	gene	44716	45015	F	ID=gene-L2Z93_000048;Name=L2Z93_000048;gbkey=Gene;gene_biotype=protein_coding;locus_tag=L2Z93_000048
Mycobacterium brumae ATCC 51384	CDS	44716	45015	F	ID=cds-L2Z93_000048;Parent=gene-L2Z93_000048;Name=extdb:L2Z93_000048;gbkey=CDS;inference=COORDINATES: similar to AA sequence:RefSeq:WP_020731215.1;locus_tag=L2Z93_000048;product=DUF2694 domain-containing protein;protein_id=extdb:L2Z93_000048;transl_table=11
Mycobacterium brumae ATCC 51384	gene	45022	45165	R	ID=gene-L2Z93_000049;Name=L2Z93_000049;gbkey=Gene;gene_biotype=protein_coding;locus_tag=L2Z93_000049
Mycobacterium brumae ATCC 51384	CDS	45022	45165	R	ID=cds-L2Z93_000049;Parent=gene-L2Z93_000049;Name=extdb:L2Z93_000049;gbkey=CDS;inference=COORDINATES: similar to AA sequence:RefSeq:WP_011723308.1;locus_tag=L2Z93_000049;product=hypothetical protein;protein_id=extdb:L2Z93_000049;transl_table=11
Mycobacterium brumae ATCC 51384	gene	45270	45593	F	ID=gene-L2Z93_000050;Name=L2Z93_000050;gbkey=Gene;gene_biotype=protein_coding;locus_tag=L2Z93_000050
Mycobacterium brumae ATCC 51384	CDS	45270	45593	F	ID=cds-L2Z93_000050;Parent=gene-L2Z93_000050;Name=extdb:L2Z93_000050;gbkey=CDS;inference=COORDINATES: similar to AA sequence:RefSeq:WP_003400413.1;locus_tag=L2Z93_000050;product=DUF2710 domain-containing protein;protein_id=extdb:L2Z93_000050;transl_table=11
Mycobacterium brumae ATCC 51384	gene	45607	47049	F	ID=gene-L2Z93_000051;Name=eccB;gbkey=Gene;gene=eccB;gene_biotype=protein_coding;locus_tag=L2Z93_000051
Mycobacterium brumae ATCC 51384	CDS	45607	47049	F	ID=cds-L2Z93_000051;Parent=gene-L2Z93_000051;Name=extdb:L2Z93_000051;Ontology_term=GO:0009306,GO:0003674;gbkey=CDS;gene=eccB;go_function=molecular_function|0003674||IEA;go_process=protein secretion|0009306||IEA;inference=COORDINATES: similar to AA sequence:RefSeq:WP_003919854.1;locus_tag=L2Z93_000051;product=type VII secretion protein EccB;protein_id=extdb:L2Z93_000051;transl_table=11
Mycobacterium brumae ATCC 51384	gene	47051	51112	F	ID=gene-L2Z93_000052;Name=eccCa;gbkey=Gene;gene=eccCa;gene_biotype=protein_coding;locus_tag=L2Z93_000052
Mycobacterium brumae ATCC 51384	CDS	47051	51112	F	ID=cds-L2Z93_000052;Parent=gene-L2Z93_000052;Name=extdb:L2Z93_000052;Ontology_term=GO:0009306,GO:0003674;gbkey=CDS;gene=eccCa;go_function=molecular_function|0003674||IEA;go_process=protein secretion|0009306||IEA;inference=COORDINATES: similar to AA sequence:RefSeq:WP_003917257.1;locus_tag=L2Z93_000052;product=type VII secretion protein EccCa;protein_id=extdb:L2Z93_000052;transl_table=11
Mycobacterium brumae ATCC 51384	gene	51119	51760	R	ID=gene-L2Z93_000053;Name=L2Z93_000053;gbkey=Gene;gene_biotype=protein_coding;locus_tag=L2Z93_000053
Mycobacterium brumae ATCC 51384	CDS	51119	51760	R	ID=cds-L2Z93_000053;Parent=gene-L2Z93_000053;Name=extdb:L2Z93_000053;gbkey=CDS;inference=COORDINATES: similar to AA sequence:RefSeq:WP_005632391.1;locus_tag=L2Z93_000053;product=TetR/AcrR family transcriptional regulator;protein_id=extdb:L2Z93_000053;transl_table=11
Mycobacterium brumae ATCC 51384	gene	51839	53314	F	ID=gene-L2Z93_000054;Name=L2Z93_000054;gbkey=Gene;gene_biotype=protein_coding;locus_tag=L2Z93_000054
Mycobacterium brumae ATCC 51384	CDS	51839	53314	F	ID=cds-L2Z93_000054;Parent=gene-L2Z93_000054;Name=extdb:L2Z93_000054;gbkey=CDS;inference=COORDINATES: similar to AA sequence:RefSeq:WP_013473210.1;locus_tag=L2Z93_000054;product=NAD(P)/FAD-dependent oxidoreductase;protein_id=extdb:L2Z93_000054;transl_table=11
Mycobacterium brumae ATCC 51384	gene	53416	53991	F	ID=gene-L2Z93_000055;Name=L2Z93_000055;gbkey=Gene;gene_biotype=protein_coding;locus_tag=L2Z93_000055
Mycobacterium brumae ATCC 51384	CDS	53416	53991	F	ID=cds-L2Z93_000055;Parent=gene-L2Z93_000055;Name=extdb:L2Z93_000055;gbkey=CDS;inference=COORDINATES: protein motif:HMM:NF012298.2;locus_tag=L2Z93_000055;product=serine/threonine protein kinase;protein_id=extdb:L2Z93_000055;transl_table=11
Mycobacterium brumae ATCC 51384	pseudogene	54525	55634	F	ID=gene-L2Z93_000056;Name=L2Z93_000056;gbkey=Gene;gene_biotype=pseudogene;locus_tag=L2Z93_000056;pseudo=true
Mycobacterium brumae ATCC 51384	CDS	54525	55634	F	ID=cds-L2Z93_000056;Parent=gene-L2Z93_000056;Note=internal stop;gbkey=CDS;inference=COORDINATES: protein motif:HMM:NF025398.2;locus_tag=L2Z93_000056;product=sensor domain-containing protein;pseudo=true;transl_table=11
Mycobacterium brumae ATCC 51384	gene	55636	56115	R	ID=gene-L2Z93_000057;Name=rraA;gbkey=Gene;gene=rraA;gene_biotype=protein_coding;locus_tag=L2Z93_000057
Mycobacterium brumae ATCC 51384	CDS	55636	56115	R	ID=cds-L2Z93_000057;Parent=gene-L2Z93_000057;Name=extdb:L2Z93_000057;Ontology_term=GO:0051252,GO:0008428;gbkey=CDS;gene=rraA;go_function=ribonuclease inhibitor activity|0008428||IEA;go_process=regulation of RNA metabolic process|0051252||IEA;inference=COORDINATES: similar to AA sequence:RefSeq:WP_011782799.1;locus_tag=L2Z93_000057;product=ribonuclease E activity regulator RraA;protein_id=extdb:L2…
Mycobacterium brumae ATCC 51384	gene	56126	56572	R	ID=gene-L2Z93_000058;Name=L2Z93_000058;gbkey=Gene;gene_biotype=protein_coding;locus_tag=L2Z93_000058
Mycobacterium brumae ATCC 51384	CDS	56126	56572	R	ID=cds-L2Z93_000058;Parent=gene-L2Z93_000058;Name=extdb:L2Z93_000058;gbkey=CDS;inference=COORDINATES: similar to AA sequence:RefSeq:WP_003399779.1;locus_tag=L2Z93_000058;product=nucleoid-structuring protein H-NS;protein_id=extdb:L2Z93_000058;transl_table=11
Mycobacterium brumae ATCC 51384	gene	56647	57306	R	ID=gene-L2Z93_000059;Name=L2Z93_000059;gbkey=Gene;gene_biotype=protein_coding;locus_tag=L2Z93_000059
Mycobacterium brumae ATCC 51384	CDS	56647	57306	R	ID=cds-L2Z93_000059;Parent=gene-L2Z93_000059;Name=extdb:L2Z93_000059;gbkey=CDS;inference=COORDINATES: similar to AA sequence:RefSeq:WP_003919881.1;locus_tag=L2Z93_000059;product=DUF6474 family protein;protein_id=extdb:L2Z93_000059;transl_table=11
Mycobacterium brumae ATCC 51384	gene	57316	57717	R	ID=gene-L2Z93_000060;Name=L2Z93_000060;gbkey=Gene;gene_biotype=protein_coding;locus_tag=L2Z93_000060
Mycobacterium brumae ATCC 51384	CDS	57316	57717	R	ID=cds-L2Z93_000060;Parent=gene-L2Z93_000060;Name=extdb:L2Z93_000060;gbkey=CDS;inference=COORDINATES: similar to AA sequence:RefSeq:WP_019513377.1;locus_tag=L2Z93_000060;product=transcriptional regulator;protein_id=extdb:L2Z93_000060;transl_table=11
Mycobacterium brumae ATCC 51384	gene	58018	58551	R	ID=gene-L2Z93_000061;Name=L2Z93_000061;gbkey=Gene;gene_biotype=protein_coding;locus_tag=L2Z93_000061
Mycobacterium brumae ATCC 51384	CDS	58018	58551	R	ID=cds-L2Z93_000061;Parent=gene-L2Z93_000061;Name=extdb:L2Z93_000061;gbkey=CDS;inference=COORDINATES: similar to AA sequence:RefSeq:WP_005141981.1;locus_tag=L2Z93_000061;product=peptidase;protein_id=extdb:L2Z93_000061;transl_table=11
Mycobacterium brumae ATCC 51384	gene	58742	59365	R	ID=gene-L2Z93_000062;Name=L2Z93_000062;gbkey=Gene;gene_biotype=protein_coding;locus_tag=L2Z93_000062
Mycobacterium brumae ATCC 51384	CDS	58742	59365	R	ID=cds-L2Z93_000062;Parent=gene-L2Z93_000062;Name=extdb:L2Z93_000062;gbkey=CDS;inference=COORDINATES: similar to AA sequence:RefSeq:WP_008262954.1;locus_tag=L2Z93_000062;product=superoxide dismutase;protein_id=extdb:L2Z93_000062;transl_table=11
Mycobacterium brumae ATCC 51384	gene	59532	59687	R	ID=gene-L2Z93_000063;Name=L2Z93_000063;gbkey=Gene;gene_biotype=protein_coding;locus_tag=L2Z93_000063
Mycobacterium brumae ATCC 51384	CDS	59532	59687	R	ID=cds-L2Z93_000063;Parent=gene-L2Z93_000063;Name=extdb:L2Z93_000063;gbkey=CDS;inference=COORDINATES: similar to AA sequence:RefSeq:WP_005084135.1;locus_tag=L2Z93_000063;product=hypothetical protein;protein_id=extdb:L2Z93_000063;transl_table=11
Mycobacterium brumae ATCC 51384	gene	59992	61008	F	ID=gene-L2Z93_000064;Name=L2Z93_000064;gbkey=Gene;gene_biotype=protein_coding;locus_tag=L2Z93_000064
Mycobacterium brumae ATCC 51384	CDS	59992	61008	F	ID=cds-L2Z93_000064;Parent=gene-L2Z93_000064;Name=extdb:L2Z93_000064;gbkey=CDS;inference=COORDINATES: protein motif:HMM:NF025580.2;locus_tag=L2Z93_000064;product=DUF4328 domain-containing protein;protein_id=extdb:L2Z93_000064;transl_table=11
Mycobacterium brumae ATCC 51384	gene	61013	61792	F	ID=gene-L2Z93_000065;Name=L2Z93_000065;gbkey=Gene;gene_biotype=protein_coding;locus_tag=L2Z93_000065
Mycobacterium brumae ATCC 51384	CDS	61013	61792	F	ID=cds-L2Z93_000065;Parent=gene-L2Z93_000065;Name=extdb:L2Z93_000065;gbkey=CDS;inference=COORDINATES: similar to AA sequence:RefSeq:WP_005072271.1;locus_tag=L2Z93_000065;product=glycerophosphodiester phosphodiesterase;protein_id=extdb:L2Z93_000065;transl_table=11
Mycobacterium brumae ATCC 51384	gene	61817	62344	R	ID=gene-L2Z93_000066;Name=L2Z93_000066;gbkey=Gene;gene_biotype=protein_coding;locus_tag=L2Z93_000066
Mycobacterium brumae ATCC 51384	CDS	61817	62344	R	ID=cds-L2Z93_000066;Parent=gene-L2Z93_000066;Name=extdb:L2Z93_000066;gbkey=CDS;inference=COORDINATES: similar to AA sequence:RefSeq:WP_003924277.1;locus_tag=L2Z93_000066;product=ferritin;protein_id=extdb:L2Z93_000066;transl_table=11
Mycobacterium brumae ATCC 51384	gene	62344	62880	R	ID=gene-L2Z93_000067;Name=L2Z93_000067;gbkey=Gene;gene_biotype=protein_coding;locus_tag=L2Z93_000067
Mycobacterium brumae ATCC 51384	CDS	62344	62880	R	ID=cds-L2Z93_000067;Parent=gene-L2Z93_000067;Name=extdb:L2Z93_000067;gbkey=CDS;inference=COORDINATES: similar to AA sequence:RefSeq:WP_012832111.1;locus_tag=L2Z93_000067;product=ferritin;protein_id=extdb:L2Z93_000067;transl_table=11
Mycobacterium brumae ATCC 51384	gene	62895	63845	R	ID=gene-L2Z93_000068;Name=L2Z93_000068;gbkey=Gene;gene_biotype=protein_coding;locus_tag=L2Z93_000068
Mycobacterium brumae ATCC 51384	CDS	62895	63845	R	ID=cds-L2Z93_000068;Parent=gene-L2Z93_000068;Name=extdb:L2Z93_000068;gbkey=CDS;inference=COORDINATES: similar to AA sequence:RefSeq:WP_013473069.1;locus_tag=L2Z93_000068;product=LCP family protein;protein_id=extdb:L2Z93_000068;transl_table=11
Mycobacterium brumae ATCC 51384	gene	64394	65131	R	ID=gene-L2Z93_000069;Name=L2Z93_000069;gbkey=Gene;gene_biotype=protein_coding;locus_tag=L2Z93_000069
Mycobacterium brumae ATCC 51384	CDS	64394	65131	R	ID=cds-L2Z93_000069;Parent=gene-L2Z93_000069;Name=extdb:L2Z93_000069;gbkey=CDS;inference=COORDINATES: similar to AA sequence:RefSeq:WP_003897829.1;locus_tag=L2Z93_000069;product=CPBP family intramembrane metalloprotease;protein_id=extdb:L2Z93_000069;transl_table=11
Mycobacterium brumae ATCC 51384	gene	65142	65921	R	ID=gene-L2Z93_000070;Name=L2Z93_000070;gbkey=Gene;gene_biotype=protein_coding;locus_tag=L2Z93_000070
Mycobacterium brumae ATCC 51384	CDS	65142	65921	R	ID=cds-L2Z93_000070;Parent=gene-L2Z93_000070;Name=extdb:L2Z93_000070;gbkey=CDS;inference=COORDINATES: similar to AA sequence:RefSeq:WP_006242471.1;locus_tag=L2Z93_000070;product=DUF2470 domain-containing protein;protein_id=extdb:L2Z93_000070;transl_table=11
Mycobacterium brumae ATCC 51384	gene	66006	66923	F	ID=gene-L2Z93_000071;Name=pheA;gbkey=Gene;gene=pheA;gene_biotype=protein_coding;locus_tag=L2Z93_000071
Mycobacterium brumae ATCC 51384	CDS	66006	66923	F	ID=cds-L2Z93_000071;Parent=gene-L2Z93_000071;Name=extdb:L2Z93_000071;Ontology_term=GO:0009094,GO:0004664;gbkey=CDS;gene=pheA;go_function=prephenate dehydratase activity|0004664||IEA;go_process=L-phenylalanine biosynthetic process|0009094||IEA;inference=COORDINATES: similar to AA sequence:RefSeq:WP_013473066.1;locus_tag=L2Z93_000071;product=prephenate dehydratase;protein_id=extdb:L2Z93_000071;tran…
Mycobacterium brumae ATCC 51384	gene	66920	67618	F	ID=gene-L2Z93_000072;Name=L2Z93_000072;gbkey=Gene;gene_biotype=protein_coding;locus_tag=L2Z93_000072
Mycobacterium brumae ATCC 51384	CDS	66920	67618	F	ID=cds-L2Z93_000072;Parent=gene-L2Z93_000072;Name=extdb:L2Z93_000072;gbkey=CDS;inference=COORDINATES: similar to AA sequence:RefSeq:WP_007166855.1;locus_tag=L2Z93_000072;product=histidine phosphatase family protein;protein_id=extdb:L2Z93_000072;transl_table=11
Mycobacterium brumae ATCC 51384	gene	67622	67972	R	ID=gene-L2Z93_000073;Name=L2Z93_000073;gbkey=Gene;gene_biotype=protein_coding;locus_tag=L2Z93_000073
Mycobacterium brumae ATCC 51384	CDS	67622	67972	R	ID=cds-L2Z93_000073;Parent=gene-L2Z93_000073;Name=extdb:L2Z93_000073;gbkey=CDS;inference=COORDINATES: similar to AA sequence:RefSeq:WP_014878637.1;locus_tag=L2Z93_000073;product=metallopeptidase family protein;protein_id=extdb:L2Z93_000073;transl_table=11
Mycobacterium brumae ATCC 51384	gene	67978	69561	R	ID=gene-L2Z93_000074;Name=L2Z93_000074;gbkey=Gene;gene_biotype=protein_coding;locus_tag=L2Z93_000074
Mycobacterium brumae ATCC 51384	CDS	67978	69561	R	ID=cds-L2Z93_000074;Parent=gene-L2Z93_000074;Name=extdb:L2Z93_000074;gbkey=CDS;inference=COORDINATES: similar to AA sequence:RefSeq:WP_005141966.1;locus_tag=L2Z93_000074;product=septum formation family protein;protein_id=extdb:L2Z93_000074;transl_table=11
Mycobacterium brumae ATCC 51384	gene	69628	70878	F	ID=gene-L2Z93_000075;Name=serS;gbkey=Gene;gene=serS;gene_biotype=protein_coding;locus_tag=L2Z93_000075
Mycobacterium brumae ATCC 51384	CDS	69628	70878	F	ID=cds-L2Z93_000075;Parent=gene-L2Z93_000075;Name=extdb:L2Z93_000075;Ontology_term=GO:0006434,GO:0004828,GO:0005737;gbkey=CDS;gene=serS;go_component=cytoplasm|0005737||IEA;go_function=serine-tRNA ligase activity|0004828||IEA;go_process=seryl-tRNA aminoacylation|0006434||IEA;inference=COORDINATES: similar to AA sequence:RefSeq:WP_009974433.1;locus_tag=L2Z93_000075;product=serine--tRNA ligase;prote…
Mycobacterium brumae ATCC 51384	gene	70878	71687	F	ID=gene-L2Z93_000076;Name=L2Z93_000076;gbkey=Gene;gene_biotype=protein_coding;locus_tag=L2Z93_000076
Mycobacterium brumae ATCC 51384	CDS	70878	71687	F	ID=cds-L2Z93_000076;Parent=gene-L2Z93_000076;Name=extdb:L2Z93_000076;gbkey=CDS;inference=COORDINATES: similar to AA sequence:RefSeq:WP_003883944.1;locus_tag=L2Z93_000076;product=DUF5718 family protein;protein_id=extdb:L2Z93_000076;transl_table=11
Mycobacterium brumae ATCC 51384	gene	71703	72137	F	ID=gene-L2Z93_000077;Name=L2Z93_000077;gbkey=Gene;gene_biotype=protein_coding;locus_tag=L2Z93_000077
Mycobacterium brumae ATCC 51384	CDS	71703	72137	F	ID=cds-L2Z93_000077;Parent=gene-L2Z93_000077;Name=extdb:L2Z93_000077;gbkey=CDS;inference=COORDINATES: similar to AA sequence:RefSeq:WP_019512637.1;locus_tag=L2Z93_000077;product=SRPBCC family protein;protein_id=extdb:L2Z93_000077;transl_table=11
Mycobacterium brumae ATCC 51384	gene	72140	73690	R	ID=gene-L2Z93_000078;Name=L2Z93_000078;gbkey=Gene;gene_biotype=protein_coding;locus_tag=L2Z93_000078
Mycobacterium brumae ATCC 51384	CDS	72140	73690	R	ID=cds-L2Z93_000078;Parent=gene-L2Z93_000078;Name=extdb:L2Z93_000078;gbkey=CDS;inference=COORDINATES: similar to AA sequence:RefSeq:WP_011562401.1;locus_tag=L2Z93_000078;product=Rieske 2Fe-2S domain-containing protein;protein_id=extdb:L2Z93_000078;transl_table=11
Mycobacterium brumae ATCC 51384	gene	73818	74594	F	ID=gene-L2Z93_000079;Name=L2Z93_000079;gbkey=Gene;gene_biotype=protein_coding;locus_tag=L2Z93_000079
Mycobacterium brumae ATCC 51384	CDS	73818	74594	F	ID=cds-L2Z93_000079;Parent=gene-L2Z93_000079;Name=extdb:L2Z93_000079;gbkey=CDS;inference=COORDINATES: similar to AA sequence:RefSeq:WP_005141960.1;locus_tag=L2Z93_000079;product=1-acyl-sn-glycerol-3-phosphate acyltransferase;protein_id=extdb:L2Z93_000079;transl_table=11
Mycobacterium brumae ATCC 51384	gene	74602	75357	F	ID=gene-L2Z93_000080;Name=L2Z93_000080;gbkey=Gene;gene_biotype=protein_coding;locus_tag=L2Z93_000080
Mycobacterium brumae ATCC 51384	CDS	74602	75357	F	ID=cds-L2Z93_000080;Parent=gene-L2Z93_000080;Name=extdb:L2Z93_000080;gbkey=CDS;inference=COORDINATES: similar to AA sequence:RefSeq:WP_011562399.1;locus_tag=L2Z93_000080;product=1-acyl-sn-glycerol-3-phosphate acyltransferase;protein_id=extdb:L2Z93_000080;transl_table=11
Mycobacterium brumae ATCC 51384	gene	75354	76172	F	ID=gene-L2Z93_000081;Name=L2Z93_000081;gbkey=Gene;gene_biotype=protein_coding;locus_tag=L2Z93_000081
Mycobacterium brumae ATCC 51384	CDS	75354	76172	F	ID=cds-L2Z93_000081;Parent=gene-L2Z93_000081;Name=extdb:L2Z93_000081;gbkey=CDS;inference=COORDINATES: similar to AA sequence:RefSeq:WP_014210352.1;locus_tag=L2Z93_000081;product=HAD family hydrolase;protein_id=extdb:L2Z93_000081;transl_table=11
Mycobacterium brumae ATCC 51384	gene	76182	77759	R	ID=gene-L2Z93_000082;Name=L2Z93_000082;gbkey=Gene;gene_biotype=protein_coding;locus_tag=L2Z93_000082
Mycobacterium brumae ATCC 51384	CDS	76182	77759	R	ID=cds-L2Z93_000082;Parent=gene-L2Z93_000082;Name=extdb:L2Z93_000082;Ontology_term=GO:0009253;gbkey=CDS;go_process=peptidoglycan catabolic process|0009253||IEA;inference=COORDINATES: similar to AA sequence:RefSeq:WP_003897815.1;locus_tag=L2Z93_000082;product=N-acetylmuramoyl-L-alanine amidase;protein_id=extdb:L2Z93_000082;transl_table=11
Mycobacterium brumae ATCC 51384	gene	77903	78913	R	ID=gene-L2Z93_000083;Name=L2Z93_000083;gbkey=Gene;gene_biotype=protein_coding;locus_tag=L2Z93_000083
Mycobacterium brumae ATCC 51384	CDS	77903	78913	R	ID=cds-L2Z93_000083;Parent=gene-L2Z93_000083;Name=extdb:L2Z93_000083;gbkey=CDS;inference=COORDINATES: similar to AA sequence:RefSeq:WP_020726979.1;locus_tag=L2Z93_000083;product=hypothetical protein;protein_id=extdb:L2Z93_000083;transl_table=11
Mycobacterium brumae ATCC 51384	gene	79147	80346	F	ID=gene-L2Z93_000084;Name=glf;gbkey=Gene;gene=glf;gene_biotype=protein_coding;locus_tag=L2Z93_000084
Mycobacterium brumae ATCC 51384	CDS	79147	80346	F	ID=cds-L2Z93_000084;Parent=gene-L2Z93_000084;Name=extdb:L2Z93_000084;Ontology_term=GO:0009273,GO:0008767;gbkey=CDS;gene=glf;go_function=UDP-galactopyranose mutase activity|0008767||IEA;go_process=peptidoglycan-based cell wall biogenesis|0009273||IEA;inference=COORDINATES: similar to AA sequence:RefSeq:WP_015357641.1;locus_tag=L2Z93_000084;product=UDP-galactopyranose mutase;protein_id=extdb:L2Z93_…
Mycobacterium brumae ATCC 51384	gene	80355	82283	F	ID=gene-L2Z93_000085;Name=L2Z93_000085;gbkey=Gene;gene_biotype=protein_coding;locus_tag=L2Z93_000085
Mycobacterium brumae ATCC 51384	CDS	80355	82283	F	ID=cds-L2Z93_000085;Parent=gene-L2Z93_000085;Name=extdb:L2Z93_000085;gbkey=CDS;inference=COORDINATES: similar to AA sequence:RefSeq:WP_005631029.1;locus_tag=L2Z93_000085;product=glycosyltransferase;protein_id=extdb:L2Z93_000085;transl_table=11
Mycobacterium brumae ATCC 51384	gene	82280	82861	F	ID=gene-L2Z93_000086;Name=L2Z93_000086;gbkey=Gene;gene_biotype=protein_coding;locus_tag=L2Z93_000086
Mycobacterium brumae ATCC 51384	CDS	82280	82861	F	ID=cds-L2Z93_000086;Parent=gene-L2Z93_000086;Name=extdb:L2Z93_000086;gbkey=CDS;inference=COORDINATES: similar to AA sequence:RefSeq:WP_014210357.1;locus_tag=L2Z93_000086;product=phosphatase PAP2 family protein;protein_id=extdb:L2Z93_000086;transl_table=11
Mycobacterium brumae ATCC 51384	gene	82858	83766	F	ID=gene-L2Z93_000087;Name=L2Z93_000087;gbkey=Gene;gene_biotype=protein_coding;locus_tag=L2Z93_000087
Mycobacterium brumae ATCC 51384	CDS	82858	83766	F	ID=cds-L2Z93_000087;Parent=gene-L2Z93_000087;Name=extdb:L2Z93_000087;gbkey=CDS;inference=COORDINATES: similar to AA sequence:RefSeq:WP_008263021.1;locus_tag=L2Z93_000087;product=decaprenyl-phosphate phosphoribosyltransferase;protein_id=extdb:L2Z93_000087;transl_table=11
Mycobacterium brumae ATCC 51384	gene	83825	85765	F	ID=gene-L2Z93_000088;Name=L2Z93_000088;gbkey=Gene;gene_biotype=protein_coding;locus_tag=L2Z93_000088
Mycobacterium brumae ATCC 51384	CDS	83825	85765	F	ID=cds-L2Z93_000088;Parent=gene-L2Z93_000088;Name=extdb:L2Z93_000088;gbkey=CDS;inference=COORDINATES: similar to AA sequence:RefSeq:WP_006242490.1;locus_tag=L2Z93_000088;product=hypothetical protein;protein_id=extdb:L2Z93_000088;transl_table=11
Mycobacterium brumae ATCC 51384	gene	86092	87108	F	ID=gene-L2Z93_000089;Name=L2Z93_000089;gbkey=Gene;gene_biotype=protein_coding;locus_tag=L2Z93_000089
Mycobacterium brumae ATCC 51384	CDS	86092	87108	F	ID=cds-L2Z93_000089;Parent=gene-L2Z93_000089;Name=extdb:L2Z93_000089;gbkey=CDS;inference=COORDINATES: similar to AA sequence:RefSeq:WP_011857376.1;locus_tag=L2Z93_000089;product=cutinase family protein;protein_id=extdb:L2Z93_000089;transl_table=11
Mycobacterium brumae ATCC 51384	gene	87313	89205	F	ID=gene-L2Z93_000090;Name=fadD32;gbkey=Gene;gene=fadD32;gene_biotype=protein_coding;locus_tag=L2Z93_000090
Mycobacterium brumae ATCC 51384	CDS	87313	89205	F	ID=cds-L2Z93_000090;Parent=gene-L2Z93_000090;Name=extdb:L2Z93_000090;Ontology_term=GO:0071768;gbkey=CDS;gene=fadD32;go_process=mycolic acid biosynthetic process|0071768||IEA;inference=COORDINATES: similar to AA sequence:RefSeq:WP_003883927.1;locus_tag=L2Z93_000090;product=long-chain-fatty-acid--AMP ligase FadD32;protein_id=extdb:L2Z93_000090;transl_table=11
Mycobacterium brumae ATCC 51384	gene	89260	94836	F	ID=gene-L2Z93_000091;Name=pks13;gbkey=Gene;gene=pks13;gene_biotype=protein_coding;locus_tag=L2Z93_000091
Mycobacterium brumae ATCC 51384	CDS	89260	94836	F	ID=cds-L2Z93_000091;Parent=gene-L2Z93_000091;Name=extdb:L2Z93_000091;Note=Pks13 is a key enzyme in mycolic acid biosynthesis.;Ontology_term=GO:0071768;gbkey=CDS;gene=pks13;go_process=mycolic acid biosynthetic process|0071768||IEA;inference=COORDINATES: similar to AA sequence:RefSeq:WP_003897802.1;locus_tag=L2Z93_000091;product=polyketide synthase Pks13;protein_id=extdb:L2Z93_000091;transl_table=11
Mycobacterium brumae ATCC 51384	gene	94833	96395	F	ID=gene-L2Z93_000092;Name=L2Z93_000092;gbkey=Gene;gene_biotype=protein_coding;locus_tag=L2Z93_000092
Mycobacterium brumae ATCC 51384	CDS	94833	96395	F	ID=cds-L2Z93_000092;Parent=gene-L2Z93_000092;Name=extdb:L2Z93_000092;gbkey=CDS;inference=COORDINATES: similar to AA sequence:RefSeq:WP_018603282.1;locus_tag=L2Z93_000092;product=acyl-CoA carboxylase subunit beta;protein_id=extdb:L2Z93_000092;transl_table=11
Mycobacterium brumae ATCC 51384	pseudogene	96477	97345	F	ID=gene-L2Z93_000093;Name=L2Z93_000093;gbkey=Gene;gene_biotype=pseudogene;locus_tag=L2Z93_000093;pseudo=true
Mycobacterium brumae ATCC 51384	CDS	96477	97345	F	ID=cds-L2Z93_000093;Parent=gene-L2Z93_000093;Note=frameshifted;gbkey=CDS;inference=COORDINATES: protein motif:HMM:NF019334.2;locus_tag=L2Z93_000093;product=serine/threonine protein kinase;pseudo=true;transl_table=11
Mycobacterium brumae ATCC 51384	gene	97349	97576	F	ID=gene-L2Z93_000094;Name=L2Z93_000094;gbkey=Gene;gene_biotype=protein_coding;locus_tag=L2Z93_000094
Mycobacterium brumae ATCC 51384	CDS	97349	97576	F	ID=cds-L2Z93_000094;Parent=gene-L2Z93_000094;Name=extdb:L2Z93_000094;gbkey=CDS;inference=COORDINATES: ab initio prediction:GeneMarkS-2+;locus_tag=L2Z93_000094;product=hypothetical protein;protein_id=extdb:L2Z93_000094;transl_table=11
Mycobacterium brumae ATCC 51384	gene	97867	98439	F	ID=gene-L2Z93_000095;Name=L2Z93_000095;gbkey=Gene;gene_biotype=protein_coding;locus_tag=L2Z93_000095
Mycobacterium brumae ATCC 51384	CDS	97867	98439	F	ID=cds-L2Z93_000095;Parent=gene-L2Z93_000095;Name=extdb:L2Z93_000095;gbkey=CDS;inference=COORDINATES: ab initio prediction:GeneMarkS-2+;locus_tag=L2Z93_000095;product=hypothetical protein;protein_id=extdb:L2Z93_000095;transl_table=11
Mycobacterium brumae ATCC 51384	gene	98598	101825	R	ID=gene-L2Z93_000096;Name=L2Z93_000096;gbkey=Gene;gene_biotype=protein_coding;locus_tag=L2Z93_000096
Mycobacterium brumae ATCC 51384	CDS	98598	101825	R	ID=cds-L2Z93_000096;Parent=gene-L2Z93_000096;Name=extdb:L2Z93_000096;Ontology_term=GO:0071766;gbkey=CDS;go_process=Actinobacterium-type cell wall biogenesis|0071766||IEA;inference=COORDINATES: similar to AA sequence:RefSeq:WP_019972593.1;locus_tag=L2Z93_000096;product=arabinosyltransferase domain-containing protein;protein_id=extdb:L2Z93_000096;transl_table=11
Mycobacterium brumae ATCC 51384	gene	101822	105103	R	ID=gene-L2Z93_000097;Name=L2Z93_000097;gbkey=Gene;gene_biotype=protein_coding;locus_tag=L2Z93_000097
Mycobacterium brumae ATCC 51384	CDS	101822	105103	R	ID=cds-L2Z93_000097;Parent=gene-L2Z93_000097;Name=extdb:L2Z93_000097;Ontology_term=GO:0071766;gbkey=CDS;go_process=Actinobacterium-type cell wall biogenesis|0071766||IEA;inference=COORDINATES: similar to AA sequence:RefSeq:WP_015309909.1;locus_tag=L2Z93_000097;product=arabinosyltransferase domain-containing protein;protein_id=extdb:L2Z93_000097;transl_table=11
Mycobacterium brumae ATCC 51384	gene	105597	108848	R	ID=gene-L2Z93_000098;Name=L2Z93_000098;gbkey=Gene;gene_biotype=protein_coding;locus_tag=L2Z93_000098
Mycobacterium brumae ATCC 51384	CDS	105597	108848	R	ID=cds-L2Z93_000098;Parent=gene-L2Z93_000098;Name=extdb:L2Z93_000098;Ontology_term=GO:0071766;gbkey=CDS;go_process=Actinobacterium-type cell wall biogenesis|0071766||IEA;inference=COORDINATES: similar to AA sequence:RefSeq:WP_003931276.1;locus_tag=L2Z93_000098;product=arabinosyltransferase domain-containing protein;protein_id=extdb:L2Z93_000098;transl_table=11
Mycobacterium brumae ATCC 51384	gene	108848	110701	R	ID=gene-L2Z93_000099;Name=L2Z93_000099;gbkey=Gene;gene_biotype=protein_coding;locus_tag=L2Z93_000099
Mycobacterium brumae ATCC 51384	CDS	108848	110701	R	ID=cds-L2Z93_000099;Parent=gene-L2Z93_000099;Name=extdb:L2Z93_000099;gbkey=CDS;inference=COORDINATES: similar to AA sequence:RefSeq:WP_013831021.1;locus_tag=L2Z93_000099;product=galactan 5-O-arabinofuranosyltransferase;protein_id=extdb:L2Z93_000099;transl_table=11
Mycobacterium brumae ATCC 51384	gene	110703	111482	R	ID=gene-L2Z93_000100;Name=L2Z93_000100;gbkey=Gene;gene_biotype=protein_coding;locus_tag=L2Z93_000100
Mycobacterium brumae ATCC 51384	CDS	110703	111482	R	ID=cds-L2Z93_000100;Parent=gene-L2Z93_000100;Name=extdb:L2Z93_000100;Ontology_term=GO:0016491;gbkey=CDS;go_function=oxidoreductase activity|0016491||IEA;inference=COORDINATES: similar to AA sequence:RefSeq:WP_005072347.1;locus_tag=L2Z93_000100;product=decaprenylphospho-beta-D-erythro-pentofuranosid-2-ulose 2-reductase;protein_id=extdb:L2Z93_000100;transl_table=11
Mycobacterium brumae ATCC 51384	gene	111512	112891	R	ID=gene-L2Z93_000101;Name=L2Z93_000101;gbkey=Gene;gene_biotype=protein_coding;locus_tag=L2Z93_000101
Mycobacterium brumae ATCC 51384	CDS	111512	112891	R	ID=cds-L2Z93_000101;Parent=gene-L2Z93_000101;Name=extdb:L2Z93_000101;gbkey=CDS;inference=COORDINATES: similar to AA sequence:RefSeq:WP_013473041.1;locus_tag=L2Z93_000101;product=FAD-binding oxidoreductase;protein_id=extdb:L2Z93_000101;transl_table=11
Mycobacterium brumae ATCC 51384	gene	112919	113344	R	ID=gene-L2Z93_000102;Name=L2Z93_000102;gbkey=Gene;gene_biotype=protein_coding;locus_tag=L2Z93_000102
Mycobacterium brumae ATCC 51384	CDS	112919	113344	R	ID=cds-L2Z93_000102;Parent=gene-L2Z93_000102;Name=extdb:L2Z93_000102;gbkey=CDS;inference=COORDINATES: similar to AA sequence:RefSeq:WP_013828735.1;locus_tag=L2Z93_000102;product=type II toxin-antitoxin system VapC family toxin;protein_id=extdb:L2Z93_000102;transl_table=11
Mycobacterium brumae ATCC 51384	gene	113341	113592	R	ID=gene-L2Z93_000103;Name=L2Z93_000103;gbkey=Gene;gene_biotype=protein_coding;locus_tag=L2Z93_000103
Mycobacterium brumae ATCC 51384	CDS	113341	113592	R	ID=cds-L2Z93_000103;Parent=gene-L2Z93_000103;Name=extdb:L2Z93_000103;gbkey=CDS;inference=COORDINATES: similar to AA sequence:RefSeq:WP_011891831.1;locus_tag=L2Z93_000103;product=antitoxin;protein_id=extdb:L2Z93_000103;transl_table=11
Mycobacterium brumae ATCC 51384	gene	113639	114001	R	ID=gene-L2Z93_000104;Name=L2Z93_000104;gbkey=Gene;gene_biotype=protein_coding;locus_tag=L2Z93_000104
Mycobacterium brumae ATCC 51384	CDS	113639	114001	R	ID=cds-L2Z93_000104;Parent=gene-L2Z93_000104;Name=extdb:L2Z93_000104;gbkey=CDS;inference=COORDINATES: similar to AA sequence:RefSeq:WP_003420627.1;locus_tag=L2Z93_000104;product=GtrA family protein;protein_id=extdb:L2Z93_000104;transl_table=11
Mycobacterium brumae ATCC 51384	gene	114096	114776	F	ID=gene-L2Z93_000105;Name=L2Z93_000105;gbkey=Gene;gene_biotype=protein_coding;locus_tag=L2Z93_000105
Mycobacterium brumae ATCC 51384	CDS	114096	114776	F	ID=cds-L2Z93_000105;Parent=gene-L2Z93_000105;Name=extdb:L2Z93_000105;gbkey=CDS;inference=COORDINATES: similar to AA sequence:RefSeq:WP_005141925.1;locus_tag=L2Z93_000105;product=metal-dependent phosphohydrolase;protein_id=extdb:L2Z93_000105;transl_table=11
Mycobacterium brumae ATCC 51384	gene	114867	115304	F	ID=gene-L2Z93_000106;Name=L2Z93_000106;gbkey=Gene;gene_biotype=protein_coding;locus_tag=L2Z93_000106
Mycobacterium brumae ATCC 51384	CDS	114867	115304	F	ID=cds-L2Z93_000106;Parent=gene-L2Z93_000106;Name=extdb:L2Z93_000106;gbkey=CDS;inference=COORDINATES: similar to AA sequence:RefSeq:WP_005063454.1;locus_tag=L2Z93_000106;product=pyridoxamine 5'-phosphate oxidase family protein;protein_id=extdb:L2Z93_000106;transl_table=11
Mycobacterium brumae ATCC 51384	gene	115343	116539	R	ID=gene-L2Z93_000107;Name=L2Z93_000107;gbkey=Gene;gene_biotype=protein_coding;locus_tag=L2Z93_000107
Mycobacterium brumae ATCC 51384	CDS	115343	116539	R	ID=cds-L2Z93_000107;Parent=gene-L2Z93_000107;Name=extdb:L2Z93_000107;gbkey=CDS;inference=COORDINATES: protein motif:HMM:NF037653.2;locus_tag=L2Z93_000107;product=helix-turn-helix domain-containing protein;protein_id=extdb:L2Z93_000107;transl_table=11
Mycobacterium brumae ATCC 51384	gene	116739	117173	F	ID=gene-L2Z93_000108;Name=L2Z93_000108;gbkey=Gene;gene_biotype=protein_coding;locus_tag=L2Z93_000108
Mycobacterium brumae ATCC 51384	CDS	116739	117173	F	ID=cds-L2Z93_000108;Parent=gene-L2Z93_000108;Name=extdb:L2Z93_000108;gbkey=CDS;inference=COORDINATES: ab initio prediction:GeneMarkS-2+;locus_tag=L2Z93_000108;product=hypothetical protein;protein_id=extdb:L2Z93_000108;transl_table=11
Mycobacterium brumae ATCC 51384	gene	117307	118503	R	ID=gene-L2Z93_000109;Name=L2Z93_000109;gbkey=Gene;gene_biotype=protein_coding;locus_tag=L2Z93_000109
Mycobacterium brumae ATCC 51384	CDS	117307	118503	R	ID=cds-L2Z93_000109;Parent=gene-L2Z93_000109;Name=extdb:L2Z93_000109;gbkey=CDS;inference=COORDINATES: similar to AA sequence:RefSeq:WP_018180193.1;locus_tag=L2Z93_000109;product=helix-turn-helix domain-containing protein;protein_id=extdb:L2Z93_000109;transl_table=11
Mycobacterium brumae ATCC 51384	gene	118597	119427	R	ID=gene-L2Z93_000110;Name=L2Z93_000110;gbkey=Gene;gene_biotype=protein_coding;locus_tag=L2Z93_000110
Mycobacterium brumae ATCC 51384	CDS	118597	119427	R	ID=cds-L2Z93_000110;Parent=gene-L2Z93_000110;Name=extdb:L2Z93_000110;gbkey=CDS;inference=COORDINATES: similar to AA sequence:RefSeq:NP_218300.1;locus_tag=L2Z93_000110;product=ABC transporter permease;protein_id=extdb:L2Z93_000110;transl_table=11
Mycobacterium brumae ATCC 51384	gene	119424	120329	R	ID=gene-L2Z93_000111;Name=L2Z93_000111;gbkey=Gene;gene_biotype=protein_coding;locus_tag=L2Z93_000111
Mycobacterium brumae ATCC 51384	CDS	119424	120329	R	ID=cds-L2Z93_000111;Parent=gene-L2Z93_000111;Name=extdb:L2Z93_000111;gbkey=CDS;inference=COORDINATES: similar to AA sequence:RefSeq:WP_011562367.1;locus_tag=L2Z93_000111;product=glycosyltransferase family 2 protein;protein_id=extdb:L2Z93_000111;transl_table=11
Mycobacterium brumae ATCC 51384	gene	120326	121123	R	ID=gene-L2Z93_000112;Name=L2Z93_000112;gbkey=Gene;gene_biotype=protein_coding;locus_tag=L2Z93_000112
Mycobacterium brumae ATCC 51384	CDS	120326	121123	R	ID=cds-L2Z93_000112;Parent=gene-L2Z93_000112;Name=extdb:L2Z93_000112;gbkey=CDS;inference=COORDINATES: similar to AA sequence:RefSeq:WP_014818124.1;locus_tag=L2Z93_000112;product=ABC transporter ATP-binding protein;protein_id=extdb:L2Z93_000112;transl_table=11
Mycobacterium brumae ATCC 51384	gene	121131	121631	R	ID=gene-L2Z93_000113;Name=L2Z93_000113;gbkey=Gene;gene_biotype=protein_coding;locus_tag=L2Z93_000113
Mycobacterium brumae ATCC 51384	CDS	121131	121631	R	ID=cds-L2Z93_000113;Parent=gene-L2Z93_000113;Name=extdb:L2Z93_000113;gbkey=CDS;inference=COORDINATES: similar to AA sequence:RefSeq:WP_018603321.1;locus_tag=L2Z93_000113;product=bacterial proteasome activator family protein;protein_id=extdb:L2Z93_000113;transl_table=11
Mycobacterium brumae ATCC 51384	gene	121775	122971	F	ID=gene-L2Z93_000114;Name=L2Z93_000114;gbkey=Gene;gene_biotype=protein_coding;locus_tag=L2Z93_000114
Mycobacterium brumae ATCC 51384	CDS	121775	122971	F	ID=cds-L2Z93_000114;Parent=gene-L2Z93_000114;Name=extdb:L2Z93_000114;Ontology_term=GO:0003824;gbkey=CDS;go_function=catalytic activity|0003824||IEA;inference=COORDINATES: similar to AA sequence:RefSeq:WP_018603323.1;locus_tag=L2Z93_000114;product=cysteine desulfurase-like protein;protein_id=extdb:L2Z93_000114;transl_table=11
Mycobacterium brumae ATCC 51384	gene	123100	124068	R	ID=gene-L2Z93_000115;Name=L2Z93_000115;gbkey=Gene;gene_biotype=protein_coding;locus_tag=L2Z93_000115
Mycobacterium brumae ATCC 51384	CDS	123100	124068	R	ID=cds-L2Z93_000115;Parent=gene-L2Z93_000115;Name=extdb:L2Z93_000115;gbkey=CDS;inference=COORDINATES: similar to AA sequence:RefSeq:WP_003917958.1;locus_tag=L2Z93_000115;product=NAD(P)H-quinone oxidoreductase;protein_id=extdb:L2Z93_000115;transl_table=11
Mycobacterium brumae ATCC 51384	gene	124168	124680	F	ID=gene-L2Z93_000116;Name=L2Z93_000116;gbkey=Gene;gene_biotype=protein_coding;locus_tag=L2Z93_000116
Mycobacterium brumae ATCC 51384	CDS	124168	124680	F	ID=cds-L2Z93_000116;Parent=gene-L2Z93_000116;Name=extdb:L2Z93_000116;Ontology_term=GO:0006355;gbkey=CDS;go_process=regulation of transcription%2C DNA-templated|0006355||IEA;inference=COORDINATES: similar to AA sequence:RefSeq:WP_018354692.1;locus_tag=L2Z93_000116;product=MarR family transcriptional regulator;protein_id=extdb:L2Z93_000116;transl_table=11
Mycobacterium brumae ATCC 51384	gene	124718	124807	F	ID=gene-L2Z93_000117;Name=L2Z93_000117;gbkey=Gene;gene_biotype=tRNA;locus_tag=L2Z93_000117
Mycobacterium brumae ATCC 51384	tRNA	124718	124807	F	ID=rna-L2Z93_000117;Parent=gene-L2Z93_000117;anticodon=(pos:124752..124754);gbkey=tRNA;inference=COORDINATES: profile:tRNAscan-SE:2.0.7;locus_tag=L2Z93_000117;product=tRNA-Ser
Mycobacterium brumae ATCC 51384	exon	124718	124807	F	ID=exon-L2Z93_000117-1;Parent=rna-L2Z93_000117;anticodon=(pos:124752..124754);gbkey=tRNA;inference=COORDINATES: profile:tRNAscan-SE:2.0.7;locus_tag=L2Z93_000117;product=tRNA-Ser
Mycobacterium brumae ATCC 51384	gene	124916	125743	R	ID=gene-L2Z93_000118;Name=L2Z93_000118;gbkey=Gene;gene_biotype=protein_coding;locus_tag=L2Z93_000118
Mycobacterium brumae ATCC 51384	CDS	124916	125743	R	ID=cds-L2Z93_000118;Parent=gene-L2Z93_000118;Name=extdb:L2Z93_000118;gbkey=CDS;inference=COORDINATES: protein motif:HMM:NF013810.2;locus_tag=L2Z93_000118;product=lipase family protein;protein_id=extdb:L2Z93_000118;transl_table=11
Mycobacterium brumae ATCC 51384	gene	125740	126399	R	ID=gene-L2Z93_000119;Name=L2Z93_000119;gbkey=Gene;gene_biotype=protein_coding;locus_tag=L2Z93_000119
Mycobacterium brumae ATCC 51384	CDS	125740	126399	R	ID=cds-L2Z93_000119;Parent=gene-L2Z93_000119;Name=extdb:L2Z93_000119;gbkey=CDS;inference=COORDINATES: ab initio prediction:GeneMarkS-2+;locus_tag=L2Z93_000119;product=hypothetical protein;protein_id=extdb:L2Z93_000119;transl_table=11
Mycobacterium brumae ATCC 51384	gene	127146	128003	F	ID=gene-L2Z93_000120;Name=L2Z93_000120;gbkey=Gene;gene_biotype=protein_coding;locus_tag=L2Z93_000120
Mycobacterium brumae ATCC 51384	CDS	127146	128003	F	ID=cds-L2Z93_000120;Parent=gene-L2Z93_000120;Name=extdb:L2Z93_000120;gbkey=CDS;inference=COORDINATES: similar to AA sequence:RefSeq:WP_005063496.1;locus_tag=L2Z93_000120;product=ABC transporter permease;protein_id=extdb:L2Z93_000120;transl_table=11
Mycobacterium brumae ATCC 51384	gene	128092	128859	F	ID=gene-L2Z93_000121;Name=L2Z93_000121;gbkey=Gene;gene_biotype=protein_coding;locus_tag=L2Z93_000121
Mycobacterium brumae ATCC 51384	CDS	128092	128859	F	ID=cds-L2Z93_000121;Parent=gene-L2Z93_000121;Name=extdb:L2Z93_000121;gbkey=CDS;inference=COORDINATES: similar to AA sequence:RefSeq:WP_007771750.1;locus_tag=L2Z93_000121;product=ABC transporter permease;protein_id=extdb:L2Z93_000121;transl_table=11
Mycobacterium brumae ATCC 51384	gene	128859	130526	F	ID=gene-L2Z93_000122;Name=L2Z93_000122;gbkey=Gene;gene_biotype=protein_coding;locus_tag=L2Z93_000122
Mycobacterium brumae ATCC 51384	CDS	128859	130526	F	ID=cds-L2Z93_000122;Parent=gene-L2Z93_000122;Name=extdb:L2Z93_000122;gbkey=CDS;inference=COORDINATES: similar to AA sequence:RefSeq:WP_011727446.1;locus_tag=L2Z93_000122;product=MCE family protein;protein_id=extdb:L2Z93_000122;transl_table=11
Mycobacterium brumae ATCC 51384	gene	130586	131602	F	ID=gene-L2Z93_000123;Name=L2Z93_000123;gbkey=Gene;gene_biotype=protein_coding;locus_tag=L2Z93_000123
Mycobacterium brumae ATCC 51384	CDS	130586	131602	F	ID=cds-L2Z93_000123;Parent=gene-L2Z93_000123;Name=extdb:L2Z93_000123;gbkey=CDS;inference=COORDINATES: similar to AA sequence:RefSeq:WP_007770826.1;locus_tag=L2Z93_000123;product=MCE family protein;protein_id=extdb:L2Z93_000123;transl_table=11
Mycobacterium brumae ATCC 51384	gene	131595	132617	F	ID=gene-L2Z93_000124;Name=L2Z93_000124;gbkey=Gene;gene_biotype=protein_coding;locus_tag=L2Z93_000124
Mycobacterium brumae ATCC 51384	CDS	131595	132617	F	ID=cds-L2Z93_000124;Parent=gene-L2Z93_000124;Name=extdb:L2Z93_000124;gbkey=CDS;inference=COORDINATES: similar to AA sequence:RefSeq:WP_016893277.1;locus_tag=L2Z93_000124;product=MCE family protein;protein_id=extdb:L2Z93_000124;transl_table=11
Mycobacterium brumae ATCC 51384	gene	132614	133726	F	ID=gene-L2Z93_000125;Name=L2Z93_000125;gbkey=Gene;gene_biotype=protein_coding;locus_tag=L2Z93_000125
Mycobacterium brumae ATCC 51384	CDS	132614	133726	F	ID=cds-L2Z93_000125;Parent=gene-L2Z93_000125;Name=extdb:L2Z93_000125;gbkey=CDS;inference=COORDINATES: similar to AA sequence:RefSeq:WP_006244360.1;locus_tag=L2Z93_000125;product=MCE family protein;protein_id=extdb:L2Z93_000125;transl_table=11
Mycobacterium brumae ATCC 51384	gene	133732	135132	F	ID=gene-L2Z93_000126;Name=L2Z93_000126;gbkey=Gene;gene_biotype=protein_coding;locus_tag=L2Z93_000126
Mycobacterium brumae ATCC 51384	CDS	133732	135132	F	ID=cds-L2Z93_000126;Parent=gene-L2Z93_000126;Name=extdb:L2Z93_000126;gbkey=CDS;inference=COORDINATES: similar to AA sequence:RefSeq:WP_017207213.1;locus_tag=L2Z93_000126;product=MlaD family protein;protein_id=extdb:L2Z93_000126;transl_table=11
Mycobacterium brumae ATCC 51384	gene	135129	136388	F	ID=gene-L2Z93_000127;Name=L2Z93_000127;gbkey=Gene;gene_biotype=protein_coding;locus_tag=L2Z93_000127
Mycobacterium brumae ATCC 51384	CDS	135129	136388	F	ID=cds-L2Z93_000127;Parent=gene-L2Z93_000127;Name=extdb:L2Z93_000127;gbkey=CDS;inference=COORDINATES: similar to AA sequence:RefSeq:WP_016893070.1;locus_tag=L2Z93_000127;product=MlaD family protein;protein_id=extdb:L2Z93_000127;transl_table=11
Mycobacterium brumae ATCC 51384	gene	136427	137164	F	ID=gene-L2Z93_000128;Name=L2Z93_000128;gbkey=Gene;gene_biotype=protein_coding;locus_tag=L2Z93_000128
Mycobacterium brumae ATCC 51384	CDS	136427	137164	F	ID=cds-L2Z93_000128;Parent=gene-L2Z93_000128;Name=extdb:L2Z93_000128;gbkey=CDS;inference=COORDINATES: similar to AA sequence:RefSeq:WP_007170396.1;locus_tag=L2Z93_000128;product=DUF3329 domain-containing protein;protein_id=extdb:L2Z93_000128;transl_table=11
Mycobacterium brumae ATCC 51384	gene	137232	137978	F	ID=gene-L2Z93_000129;Name=L2Z93_000129;gbkey=Gene;gene_biotype=protein_coding;locus_tag=L2Z93_000129
Mycobacterium brumae ATCC 51384	CDS	137232	137978	F	ID=cds-L2Z93_000129;Parent=gene-L2Z93_000129;Name=extdb:L2Z93_000129;gbkey=CDS;inference=COORDINATES: similar to AA sequence:RefSeq:WP_007771761.1;locus_tag=L2Z93_000129;product=mannan-binding family protein;protein_id=extdb:L2Z93_000129;transl_table=11
Mycobacterium brumae ATCC 51384	gene	138036	138857	R	ID=gene-L2Z93_000130;Name=L2Z93_000130;gbkey=Gene;gene_biotype=protein_coding;locus_tag=L2Z93_000130
Mycobacterium brumae ATCC 51384	CDS	138036	138857	R	ID=cds-L2Z93_000130;Parent=gene-L2Z93_000130;Name=extdb:L2Z93_000130;gbkey=CDS;inference=COORDINATES: similar to AA sequence:RefSeq:WP_003913507.1;locus_tag=L2Z93_000130;product=crotonase/enoyl-CoA hydratase family protein;protein_id=extdb:L2Z93_000130;transl_table=11
Mycobacterium brumae ATCC 51384	gene	139186	140247	R	ID=gene-L2Z93_000131;Name=L2Z93_000131;gbkey=Gene;gene_biotype=protein_coding;locus_tag=L2Z93_000131
Mycobacterium brumae ATCC 51384	CDS	139186	140247	R	ID=cds-L2Z93_000131;Parent=gene-L2Z93_000131;Name=extdb:L2Z93_000131;gbkey=CDS;inference=COORDINATES: similar to AA sequence:RefSeq:WP_003899686.1;locus_tag=L2Z93_000131;product=pyridoxal phosphate-dependent aminotransferase;protein_id=extdb:L2Z93_000131;transl_table=11
Mycobacterium brumae ATCC 51384	gene	140346	140437	F	ID=gene-L2Z93_000132;Name=L2Z93_000132;gbkey=Gene;gene_biotype=tRNA;locus_tag=L2Z93_000132
Mycobacterium brumae ATCC 51384	tRNA	140346	140437	F	ID=rna-L2Z93_000132;Parent=gene-L2Z93_000132;anticodon=(pos:140380..140382);gbkey=tRNA;inference=COORDINATES: profile:tRNAscan-SE:2.0.7;locus_tag=L2Z93_000132;product=tRNA-Ser
Mycobacterium brumae ATCC 51384	exon	140346	140437	F	ID=exon-L2Z93_000132-1;Parent=rna-L2Z93_000132;anticodon=(pos:140380..140382);gbkey=tRNA;inference=COORDINATES: profile:tRNAscan-SE:2.0.7;locus_tag=L2Z93_000132;product=tRNA-Ser
Mycobacterium brumae ATCC 51384	gene	140454	140526	F	ID=gene-L2Z93_000133;Name=L2Z93_000133;gbkey=Gene;gene_biotype=tRNA;locus_tag=L2Z93_000133
Mycobacterium brumae ATCC 51384	tRNA	140454	140526	F	ID=rna-L2Z93_000133;Parent=gene-L2Z93_000133;anticodon=(pos:140487..140489);gbkey=tRNA;inference=COORDINATES: profile:tRNAscan-SE:2.0.7;locus_tag=L2Z93_000133;product=tRNA-Arg
Mycobacterium brumae ATCC 51384	exon	140454	140526	F	ID=exon-L2Z93_000133-1;Parent=rna-L2Z93_000133;anticodon=(pos:140487..140489);gbkey=tRNA;inference=COORDINATES: profile:tRNAscan-SE:2.0.7;locus_tag=L2Z93_000133;product=tRNA-Arg
Mycobacterium brumae ATCC 51384	gene	140621	141139	F	ID=gene-L2Z93_000134;Name=L2Z93_000134;gbkey=Gene;gene_biotype=protein_coding;locus_tag=L2Z93_000134
Mycobacterium brumae ATCC 51384	CDS	140621	141139	F	ID=cds-L2Z93_000134;Parent=gene-L2Z93_000134;Name=extdb:L2Z93_000134;gbkey=CDS;inference=COORDINATES: ab initio prediction:GeneMarkS-2+;locus_tag=L2Z93_000134;product=hypothetical protein;protein_id=extdb:L2Z93_000134;transl_table=11
Mycobacterium brumae ATCC 51384	gene	141136	141414	R	ID=gene-L2Z93_000135;Name=L2Z93_000135;gbkey=Gene;gene_biotype=protein_coding;locus_tag=L2Z93_000135
Mycobacterium brumae ATCC 51384	CDS	141136	141414	R	ID=cds-L2Z93_000135;Parent=gene-L2Z93_000135;Name=extdb:L2Z93_000135;gbkey=CDS;inference=COORDINATES: protein motif:HMM:NF013561.2;locus_tag=L2Z93_000135;product=ribbon-helix-helix domain-containing protein;protein_id=extdb:L2Z93_000135;transl_table=11
Mycobacterium brumae ATCC 51384	gene	141432	141734	R	ID=gene-L2Z93_000136;Name=L2Z93_000136;gbkey=Gene;gene_biotype=protein_coding;locus_tag=L2Z93_000136
Mycobacterium brumae ATCC 51384	CDS	141432	141734	R	ID=cds-L2Z93_000136;Parent=gene-L2Z93_000136;Name=extdb:L2Z93_000136;gbkey=CDS;inference=COORDINATES: ab initio prediction:GeneMarkS-2+;locus_tag=L2Z93_000136;product=hypothetical protein;protein_id=extdb:L2Z93_000136;transl_table=11
Mycobacterium brumae ATCC 51384	gene	141714	141833	F	ID=gene-L2Z93_000137;Name=L2Z93_000137;gbkey=Gene;gene_biotype=tRNA;locus_tag=L2Z93_000137
Mycobacterium brumae ATCC 51384	tRNA	141714	141833	F	ID=rna-L2Z93_000137;Parent=gene-L2Z93_000137;anticodon=(pos:141791..141793);gbkey=tRNA;inference=COORDINATES: profile:tRNAscan-SE:2.0.7;locus_tag=L2Z93_000137;product=tRNA-Arg
Mycobacterium brumae ATCC 51384	exon	141714	141833	F	ID=exon-L2Z93_000137-1;Parent=rna-L2Z93_000137;anticodon=(pos:141791..141793);gbkey=tRNA;inference=COORDINATES: profile:tRNAscan-SE:2.0.7;locus_tag=L2Z93_000137;product=tRNA-Arg
Mycobacterium brumae ATCC 51384	gene	141877	142641	R	ID=gene-L2Z93_000138;Name=L2Z93_000138;gbkey=Gene;gene_biotype=protein_coding;locus_tag=L2Z93_000138
Mycobacterium brumae ATCC 51384	CDS	141877	142641	R	ID=cds-L2Z93_000138;Parent=gene-L2Z93_000138;Name=extdb:L2Z93_000138;gbkey=CDS;inference=COORDINATES: similar to AA sequence:RefSeq:WP_019971083.1;locus_tag=L2Z93_000138;product=ABC transporter ATP-binding protein;protein_id=extdb:L2Z93_000138;transl_table=11
Mycobacterium brumae ATCC 51384	gene	142631	143407	R	ID=gene-L2Z93_000139;Name=L2Z93_000139;gbkey=Gene;gene_biotype=protein_coding;locus_tag=L2Z93_000139
Mycobacterium brumae ATCC 51384	CDS	142631	143407	R	ID=cds-L2Z93_000139;Parent=gene-L2Z93_000139;Name=extdb:L2Z93_000139;gbkey=CDS;inference=COORDINATES: similar to AA sequence:RefSeq:WP_006823911.1;locus_tag=L2Z93_000139;product=ABC transporter permease;protein_id=extdb:L2Z93_000139;transl_table=11
Mycobacterium brumae ATCC 51384	gene	143410	144474	R	ID=gene-L2Z93_000140;Name=L2Z93_000140;gbkey=Gene;gene_biotype=protein_coding;locus_tag=L2Z93_000140
Mycobacterium brumae ATCC 51384	CDS	143410	144474	R	ID=cds-L2Z93_000140;Parent=gene-L2Z93_000140;Name=extdb:L2Z93_000140;gbkey=CDS;inference=COORDINATES: similar to AA sequence:RefSeq:WP_013415503.1;locus_tag=L2Z93_000140;product=ABC transporter substrate-binding protein;protein_id=extdb:L2Z93_000140;transl_table=11
Mycobacterium brumae ATCC 51384	riboswitch	144467	144562	R	ID=id-reverse_complementary_smrtlink_MODIFICADO:144467..144562;Dbxref=RFAM:RF00059;Note=TPP riboswitch;bound_moiety=thiamine pyrophosphate;gbkey=regulatory;inference=COORDINATES: profile:INFERNAL:1.1.1;regulatory_class=riboswitch
Mycobacterium brumae ATCC 51384	gene	145081	146592	R	ID=gene-L2Z93_000141;Name=L2Z93_000141;gbkey=Gene;gene_biotype=protein_coding;locus_tag=L2Z93_000141
Mycobacterium brumae ATCC 51384	CDS	145081	146592	R	ID=cds-L2Z93_000141;Parent=gene-L2Z93_000141;Name=extdb:L2Z93_000141;gbkey=CDS;inference=COORDINATES: similar to AA sequence:RefSeq:WP_003882859.1;locus_tag=L2Z93_000141;product=PucR family transcriptional regulator ligand-binding domain-containing protein;protein_id=extdb:L2Z93_000141;transl_table=11
Mycobacterium brumae ATCC 51384	gene	146589	147692	R	ID=gene-L2Z93_000142;Name=L2Z93_000142;gbkey=Gene;gene_biotype=protein_coding;locus_tag=L2Z93_000142
Mycobacterium brumae ATCC 51384	CDS	146589	147692	R	ID=cds-L2Z93_000142;Parent=gene-L2Z93_000142;Name=extdb:L2Z93_000142;gbkey=CDS;inference=COORDINATES: similar to AA sequence:RefSeq:WP_003898087.1;locus_tag=L2Z93_000142;product=CoA transferase;protein_id=extdb:L2Z93_000142;transl_table=11
Mycobacterium brumae ATCC 51384	gene	147692	148885	R	ID=gene-L2Z93_000143;Name=L2Z93_000143;gbkey=Gene;gene_biotype=protein_coding;locus_tag=L2Z93_000143
Mycobacterium brumae ATCC 51384	CDS	147692	148885	R	ID=cds-L2Z93_000143;Parent=gene-L2Z93_000143;Name=extdb:L2Z93_000143;gbkey=CDS;inference=COORDINATES: similar to AA sequence:RefSeq:WP_003881474.1;locus_tag=L2Z93_000143;product=acyl-CoA dehydrogenase family protein;protein_id=extdb:L2Z93_000143;transl_table=11
Mycobacterium brumae ATCC 51384	gene	148907	150280	R	ID=gene-L2Z93_000144;Name=gabT;gbkey=Gene;gene=gabT;gene_biotype=protein_coding;locus_tag=L2Z93_000144
Mycobacterium brumae ATCC 51384	CDS	148907	150280	R	ID=cds-L2Z93_000144;Parent=gene-L2Z93_000144;Name=extdb:L2Z93_000144;Ontology_term=GO:0009450,GO:0003867;gbkey=CDS;gene=gabT;go_function=4-aminobutyrate transaminase activity|0003867||IEA;go_process=gamma-aminobutyric acid catabolic process|0009450||IEA;inference=COORDINATES: similar to AA sequence:RefSeq:WP_013807539.1;locus_tag=L2Z93_000144;product=4-aminobutyrate--2-oxoglutarate transaminase;p…
Mycobacterium brumae ATCC 51384	gene	150382	150810	R	ID=gene-L2Z93_000145;Name=L2Z93_000145;gbkey=Gene;gene_biotype=protein_coding;locus_tag=L2Z93_000145
Mycobacterium brumae ATCC 51384	CDS	150382	150810	R	ID=cds-L2Z93_000145;Parent=gene-L2Z93_000145;Name=extdb:L2Z93_000145;gbkey=CDS;inference=COORDINATES: ab initio prediction:GeneMarkS-2+;locus_tag=L2Z93_000145;product=hypothetical protein;protein_id=extdb:L2Z93_000145;transl_table=11
Mycobacterium brumae ATCC 51384	gene	150870	151502	R	ID=gene-L2Z93_000146;Name=L2Z93_000146;gbkey=Gene;gene_biotype=protein_coding;locus_tag=L2Z93_000146
Mycobacterium brumae ATCC 51384	CDS	150870	151502	R	ID=cds-L2Z93_000146;Parent=gene-L2Z93_000146;Name=extdb:L2Z93_000146;gbkey=CDS;inference=COORDINATES: similar to AA sequence:RefSeq:WP_011740682.1;locus_tag=L2Z93_000146;product=methyltransferase domain-containing protein;protein_id=extdb:L2Z93_000146;transl_table=11
Mycobacterium brumae ATCC 51384	gene	152109	152870	R	ID=gene-L2Z93_000147;Name=L2Z93_000147;gbkey=Gene;gene_biotype=protein_coding;locus_tag=L2Z93_000147
Mycobacterium brumae ATCC 51384	CDS	152109	152870	R	ID=cds-L2Z93_000147;Parent=gene-L2Z93_000147;Name=extdb:L2Z93_000147;gbkey=CDS;inference=COORDINATES: similar to AA sequence:RefSeq:WP_006866958.1;locus_tag=L2Z93_000147;product=SDR family oxidoreductase;protein_id=extdb:L2Z93_000147;transl_table=11
Mycobacterium brumae ATCC 51384	gene	152882	153877	R	ID=gene-L2Z93_000148;Name=L2Z93_000148;gbkey=Gene;gene_biotype=protein_coding;locus_tag=L2Z93_000148
Mycobacterium brumae ATCC 51384	CDS	152882	153877	R	ID=cds-L2Z93_000148;Parent=gene-L2Z93_000148;Name=extdb:L2Z93_000148;gbkey=CDS;inference=COORDINATES: similar to AA sequence:RefSeq:WP_007771969.1;locus_tag=L2Z93_000148;product=phosphotransferase family protein;protein_id=extdb:L2Z93_000148;transl_table=11
Mycobacterium brumae ATCC 51384	gene	153918	154313	R	ID=gene-L2Z93_000149;Name=L2Z93_000149;gbkey=Gene;gene_biotype=protein_coding;locus_tag=L2Z93_000149
Mycobacterium brumae ATCC 51384	CDS	153918	154313	R	ID=cds-L2Z93_000149;Parent=gene-L2Z93_000149;Name=extdb:L2Z93_000149;gbkey=CDS;inference=COORDINATES: similar to AA sequence:RefSeq:WP_017681908.1;locus_tag=L2Z93_000149;product=DUF1622 domain-containing protein;protein_id=extdb:L2Z93_000149;transl_table=11
Mycobacterium brumae ATCC 51384	gene	154458	155162	F	ID=gene-L2Z93_000150;Name=L2Z93_000150;gbkey=Gene;gene_biotype=protein_coding;locus_tag=L2Z93_000150
Mycobacterium brumae ATCC 51384	CDS	154458	155162	F	ID=cds-L2Z93_000150;Parent=gene-L2Z93_000150;Name=extdb:L2Z93_000150;gbkey=CDS;inference=COORDINATES: similar to AA sequence:RefSeq:WP_005141888.1;locus_tag=L2Z93_000150;product=response regulator transcription factor;protein_id=extdb:L2Z93_000150;transl_table=11
Mycobacterium brumae ATCC 51384	gene	155140	156702	F	ID=gene-L2Z93_000151;Name=L2Z93_000151;gbkey=Gene;gene_biotype=protein_coding;locus_tag=L2Z93_000151
Mycobacterium brumae ATCC 51384	CDS	155140	156702	F	ID=cds-L2Z93_000151;Parent=gene-L2Z93_000151;Name=extdb:L2Z93_000151;gbkey=CDS;inference=COORDINATES: similar to AA sequence:RefSeq:WP_013830962.1;locus_tag=L2Z93_000151;product=HAMP domain-containing histidine kinase;protein_id=extdb:L2Z93_000151;transl_table=11
Mycobacterium brumae ATCC 51384	gene	156768	158651	F	ID=gene-L2Z93_000152;Name=L2Z93_000152;gbkey=Gene;gene_biotype=protein_coding;locus_tag=L2Z93_000152
Mycobacterium brumae ATCC 51384	CDS	156768	158651	F	ID=cds-L2Z93_000152;Parent=gene-L2Z93_000152;Name=extdb:L2Z93_000152;gbkey=CDS;inference=COORDINATES: similar to AA sequence:RefSeq:WP_014878202.1;locus_tag=L2Z93_000152;product=glycosyltransferase family 39 protein;protein_id=extdb:L2Z93_000152;transl_table=11
Mycobacterium brumae ATCC 51384	gene	158707	160014	F	ID=gene-L2Z93_000153;Name=L2Z93_000153;gbkey=Gene;gene_biotype=protein_coding;locus_tag=L2Z93_000153
Mycobacterium brumae ATCC 51384	CDS	158707	160014	F	ID=cds-L2Z93_000153;Parent=gene-L2Z93_000153;Name=extdb:L2Z93_000153;gbkey=CDS;inference=COORDINATES: similar to AA sequence:RefSeq:WP_020104088.1;locus_tag=L2Z93_000153;product=bifunctional glycosyltransferase family 2/GtrA family protein;protein_id=extdb:L2Z93_000153;transl_table=11
Mycobacterium brumae ATCC 51384	gene	160113	161999	F	ID=gene-L2Z93_000154;Name=L2Z93_000154;gbkey=Gene;gene_biotype=protein_coding;locus_tag=L2Z93_000154
Mycobacterium brumae ATCC 51384	CDS	160113	161999	F	ID=cds-L2Z93_000154;Parent=gene-L2Z93_000154;Name=extdb:L2Z93_000154;gbkey=CDS;inference=COORDINATES: similar to AA sequence:RefSeq:WP_018159923.1;locus_tag=L2Z93_000154;product=glycosyltransferase family 39 protein;protein_id=extdb:L2Z93_000154;transl_table=11
Mycobacterium brumae ATCC 51384	gene	162022	162630	F	ID=gene-L2Z93_000155;Name=L2Z93_000155;gbkey=Gene;gene_biotype=protein_coding;locus_tag=L2Z93_000155
Mycobacterium brumae ATCC 51384	CDS	162022	162630	F	ID=cds-L2Z93_000155;Parent=gene-L2Z93_000155;Name=extdb:L2Z93_000155;gbkey=CDS;inference=COORDINATES: similar to AA sequence:RefSeq:WP_013830959.1;locus_tag=L2Z93_000155;product=histidine phosphatase family protein;protein_id=extdb:L2Z93_000155;transl_table=11
Mycobacterium brumae ATCC 51384	gene	162746	164407	R	ID=gene-L2Z93_000156;Name=L2Z93_000156;gbkey=Gene;gene_biotype=protein_coding;locus_tag=L2Z93_000156
Mycobacterium brumae ATCC 51384	CDS	162746	164407	R	ID=cds-L2Z93_000156;Parent=gene-L2Z93_000156;Name=extdb:L2Z93_000156;gbkey=CDS;inference=COORDINATES: similar to AA sequence:RefSeq:WP_018159835.1;locus_tag=L2Z93_000156;product=GMC family oxidoreductase;protein_id=extdb:L2Z93_000156;transl_table=11
Mycobacterium brumae ATCC 51384	gene	164404	166038	R	ID=gene-L2Z93_000157;Name=L2Z93_000157;gbkey=Gene;gene_biotype=protein_coding;locus_tag=L2Z93_000157
Mycobacterium brumae ATCC 51384	CDS	164404	166038	R	ID=cds-L2Z93_000157;Parent=gene-L2Z93_000157;Name=extdb:L2Z93_000157;gbkey=CDS;inference=COORDINATES: similar to AA sequence:RefSeq:WP_005518251.1;locus_tag=L2Z93_000157;product=FAD-dependent oxidoreductase;protein_id=extdb:L2Z93_000157;transl_table=11
Mycobacterium brumae ATCC 51384	gene	166048	166332	R	ID=gene-L2Z93_000158;Name=L2Z93_000158;gbkey=Gene;gene_biotype=protein_coding;locus_tag=L2Z93_000158
Mycobacterium brumae ATCC 51384	CDS	166048	166332	R	ID=cds-L2Z93_000158;Parent=gene-L2Z93_000158;Name=extdb:L2Z93_000158;gbkey=CDS;inference=COORDINATES: protein motif:HMM:NF027496.2;locus_tag=L2Z93_000158;product=DUF4873 domain-containing protein;protein_id=extdb:L2Z93_000158;transl_table=11
Mycobacterium brumae ATCC 51384	gene	166537	167154	F	ID=gene-L2Z93_000159;Name=L2Z93_000159;gbkey=Gene;gene_biotype=protein_coding;locus_tag=L2Z93_000159
Mycobacterium brumae ATCC 51384	CDS	166537	167154	F	ID=cds-L2Z93_000159;Parent=gene-L2Z93_000159;Name=extdb:L2Z93_000159;gbkey=CDS;inference=COORDINATES: protein motif:HMM:NF012655.2;locus_tag=L2Z93_000159;product=TetR/AcrR family transcriptional regulator;protein_id=extdb:L2Z93_000159;transl_table=11
Mycobacterium brumae ATCC 51384	gene	167164	167496	R	ID=gene-L2Z93_000160;Name=L2Z93_000160;gbkey=Gene;gene_biotype=protein_coding;locus_tag=L2Z93_000160
Mycobacterium brumae ATCC 51384	CDS	167164	167496	R	ID=cds-L2Z93_000160;Parent=gene-L2Z93_000160;Name=extdb:L2Z93_000160;Ontology_term=GO:0005887;gbkey=CDS;go_component=integral component of plasma membrane|0005887||IEA;inference=COORDINATES: similar to AA sequence:RefSeq:WP_014818097.1;locus_tag=L2Z93_000160;product=lipopolysaccharide assembly protein LapA domain-containing protein;protein_id=extdb:L2Z93_000160;transl_table=11
Mycobacterium brumae ATCC 51384	gene	167584	168183	F	ID=gene-L2Z93_000161;Name=L2Z93_000161;gbkey=Gene;gene_biotype=protein_coding;locus_tag=L2Z93_000161
Mycobacterium brumae ATCC 51384	CDS	167584	168183	F	ID=cds-L2Z93_000161;Parent=gene-L2Z93_000161;Name=extdb:L2Z93_000161;gbkey=CDS;inference=COORDINATES: similar to AA sequence:RefSeq:WP_003921530.1;locus_tag=L2Z93_000161;product=putative glycolipid-binding domain-containing protein;protein_id=extdb:L2Z93_000161;transl_table=11
Mycobacterium brumae ATCC 51384	gene	168146	169090	R	ID=gene-L2Z93_000162;Name=L2Z93_000162;gbkey=Gene;gene_biotype=protein_coding;locus_tag=L2Z93_000162
Mycobacterium brumae ATCC 51384	CDS	168146	169090	R	ID=cds-L2Z93_000162;Parent=gene-L2Z93_000162;Name=extdb:L2Z93_000162;Ontology_term=GO:0006571,GO:0004665,GO:0008977;gbkey=CDS;go_function=prephenate dehydrogenase (NADP+) activity|0004665||IEA,prephenate dehydrogenase (NAD+) activity|0008977||IEA;go_process=tyrosine biosynthetic process|0006571||IEA;inference=COORDINATES: similar to AA sequence:RefSeq:WP_011741975.1;locus_tag=L2Z93_000162;product…
Mycobacterium brumae ATCC 51384	gene	169203	169682	F	ID=gene-L2Z93_000163;Name=L2Z93_000163;gbkey=Gene;gene_biotype=protein_coding;locus_tag=L2Z93_000163
Mycobacterium brumae ATCC 51384	CDS	169203	169682	F	ID=cds-L2Z93_000163;Parent=gene-L2Z93_000163;Name=extdb:L2Z93_000163;gbkey=CDS;inference=COORDINATES: similar to AA sequence:RefSeq:WP_003899676.1;locus_tag=L2Z93_000163;product=tRNA adenosine deaminase-associated protein;protein_id=extdb:L2Z93_000163;transl_table=11
Mycobacterium brumae ATCC 51384	gene	169693	170148	F	ID=gene-L2Z93_000164;Name=L2Z93_000164;gbkey=Gene;gene_biotype=protein_coding;locus_tag=L2Z93_000164
Mycobacterium brumae ATCC 51384	CDS	169693	170148	F	ID=cds-L2Z93_000164;Parent=gene-L2Z93_000164;Name=extdb:L2Z93_000164;gbkey=CDS;inference=COORDINATES: similar to AA sequence:RefSeq:WP_003925284.1;locus_tag=L2Z93_000164;product=nucleoside deaminase;protein_id=extdb:L2Z93_000164;transl_table=11
Mycobacterium brumae ATCC 51384	gene	170182	170272	F	ID=gene-L2Z93_000165;Name=L2Z93_000165;gbkey=Gene;gene_biotype=tRNA;locus_tag=L2Z93_000165
Mycobacterium brumae ATCC 51384	tRNA	170182	170272	F	ID=rna-L2Z93_000165;Parent=gene-L2Z93_000165;anticodon=(pos:170216..170218);gbkey=tRNA;inference=COORDINATES: profile:tRNAscan-SE:2.0.7;locus_tag=L2Z93_000165;product=tRNA-Ser
Mycobacterium brumae ATCC 51384	exon	170182	170272	F	ID=exon-L2Z93_000165-1;Parent=rna-L2Z93_000165;anticodon=(pos:170216..170218);gbkey=tRNA;inference=COORDINATES: profile:tRNAscan-SE:2.0.7;locus_tag=L2Z93_000165;product=tRNA-Ser
Mycobacterium brumae ATCC 51384	gene	170331	171458	R	ID=gene-L2Z93_000166;Name=L2Z93_000166;gbkey=Gene;gene_biotype=protein_coding;locus_tag=L2Z93_000166
Mycobacterium brumae ATCC 51384	CDS	170331	171458	R	ID=cds-L2Z93_000166;Parent=gene-L2Z93_000166;Name=extdb:L2Z93_000166;gbkey=CDS;inference=COORDINATES: similar to AA sequence:RefSeq:WP_011206768.1;locus_tag=L2Z93_000166;product=site-specific integrase;protein_id=extdb:L2Z93_000166;transl_table=11
Mycobacterium brumae ATCC 51384	gene	171445	171993	R	ID=gene-L2Z93_000167;Name=L2Z93_000167;gbkey=Gene;gene_biotype=protein_coding;locus_tag=L2Z93_000167
Mycobacterium brumae ATCC 51384	CDS	171445	171993	R	ID=cds-L2Z93_000167;Parent=gene-L2Z93_000167;Name=extdb:L2Z93_000167;gbkey=CDS;inference=COORDINATES: protein motif:HMM:NF013540.2;locus_tag=L2Z93_000167;product=helix-turn-helix domain-containing protein;protein_id=extdb:L2Z93_000167;transl_table=11
Mycobacterium brumae ATCC 51384	gene	172119	172343	F	ID=gene-L2Z93_000168;Name=L2Z93_000168;gbkey=Gene;gene_biotype=protein_coding;locus_tag=L2Z93_000168
Mycobacterium brumae ATCC 51384	CDS	172119	172343	F	ID=cds-L2Z93_000168;Parent=gene-L2Z93_000168;Name=extdb:L2Z93_000168;gbkey=CDS;inference=COORDINATES: similar to AA sequence:RefSeq:WP_006553486.1;locus_tag=L2Z93_000168;product=DNA-binding protein;protein_id=extdb:L2Z93_000168;transl_table=11
Mycobacterium brumae ATCC 51384	gene	172433	172723	F	ID=gene-L2Z93_000169;Name=L2Z93_000169;gbkey=Gene;gene_biotype=protein_coding;locus_tag=L2Z93_000169
Mycobacterium brumae ATCC 51384	CDS	172433	172723	F	ID=cds-L2Z93_000169;Parent=gene-L2Z93_000169;Name=extdb:L2Z93_000169;gbkey=CDS;inference=COORDINATES: ab initio prediction:GeneMarkS-2+;locus_tag=L2Z93_000169;product=hypothetical protein;protein_id=extdb:L2Z93_000169;transl_table=11
Mycobacterium brumae ATCC 51384	gene	172720	173049	F	ID=gene-L2Z93_000170;Name=L2Z93_000170;gbkey=Gene;gene_biotype=protein_coding;locus_tag=L2Z93_000170
Mycobacterium brumae ATCC 51384	CDS	172720	173049	F	ID=cds-L2Z93_000170;Parent=gene-L2Z93_000170;Name=extdb:L2Z93_000170;gbkey=CDS;inference=COORDINATES: ab initio prediction:GeneMarkS-2+;locus_tag=L2Z93_000170;product=hypothetical protein;protein_id=extdb:L2Z93_000170;transl_table=11
Mycobacterium brumae ATCC 51384	gene	173046	173381	F	ID=gene-L2Z93_000171;Name=L2Z93_000171;gbkey=Gene;gene_biotype=protein_coding;locus_tag=L2Z93_000171
Mycobacterium brumae ATCC 51384	CDS	173046	173381	F	ID=cds-L2Z93_000171;Parent=gene-L2Z93_000171;Name=extdb:L2Z93_000171;gbkey=CDS;inference=COORDINATES: similar to AA sequence:RefSeq:WP_003882591.1;locus_tag=L2Z93_000171;product=DUF2742 domain-containing protein;protein_id=extdb:L2Z93_000171;transl_table=11
Mycobacterium brumae ATCC 51384	gene	173378	174760	F	ID=gene-L2Z93_000172;Name=L2Z93_000172;gbkey=Gene;gene_biotype=protein_coding;locus_tag=L2Z93_000172
Mycobacterium brumae ATCC 51384	CDS	173378	174760	F	ID=cds-L2Z93_000172;Parent=gene-L2Z93_000172;Name=extdb:L2Z93_000172;gbkey=CDS;inference=COORDINATES: similar to AA sequence:RefSeq:WP_010840111.1;locus_tag=L2Z93_000172;product=YfjI family protein;protein_id=extdb:L2Z93_000172;transl_table=11
Mycobacterium brumae ATCC 51384	gene	174757	175308	F	ID=gene-L2Z93_000173;Name=L2Z93_000173;gbkey=Gene;gene_biotype=protein_coding;locus_tag=L2Z93_000173
Mycobacterium brumae ATCC 51384	CDS	174757	175308	F	ID=cds-L2Z93_000173;Parent=gene-L2Z93_000173;Name=extdb:L2Z93_000173;gbkey=CDS;inference=COORDINATES: ab initio prediction:GeneMarkS-2+;locus_tag=L2Z93_000173;product=hypothetical protein;protein_id=extdb:L2Z93_000173;transl_table=11
Mycobacterium brumae ATCC 51384	gene	175682	177136	F	ID=gene-L2Z93_000174;Name=L2Z93_000174;gbkey=Gene;gene_biotype=protein_coding;locus_tag=L2Z93_000174
Mycobacterium brumae ATCC 51384	CDS	175682	177136	F	ID=cds-L2Z93_000174;Parent=gene-L2Z93_000174;Name=extdb:L2Z93_000174;gbkey=CDS;inference=COORDINATES: similar to AA sequence:RefSeq:WP_005179757.1;locus_tag=L2Z93_000174;product=phage terminase family protein;protein_id=extdb:L2Z93_000174;transl_table=11
Mycobacterium brumae ATCC 51384	gene	177133	178443	F	ID=gene-L2Z93_000175;Name=L2Z93_000175;gbkey=Gene;gene_biotype=protein_coding;locus_tag=L2Z93_000175
Mycobacterium brumae ATCC 51384	CDS	177133	178443	F	ID=cds-L2Z93_000175;Parent=gene-L2Z93_000175;Name=extdb:L2Z93_000175;gbkey=CDS;inference=COORDINATES: similar to AA sequence:RefSeq:WP_015289404.1;locus_tag=L2Z93_000175;product=phage portal protein;protein_id=extdb:L2Z93_000175;transl_table=11
Mycobacterium brumae ATCC 51384	gene	178443	178622	F	ID=gene-L2Z93_000176;Name=L2Z93_000176;gbkey=Gene;gene_biotype=protein_coding;locus_tag=L2Z93_000176
Mycobacterium brumae ATCC 51384	CDS	178443	178622	F	ID=cds-L2Z93_000176;Parent=gene-L2Z93_000176;Name=extdb:L2Z93_000176;gbkey=CDS;inference=COORDINATES: ab initio prediction:GeneMarkS-2+;locus_tag=L2Z93_000176;product=hypothetical protein;protein_id=extdb:L2Z93_000176;transl_table=11
Mycobacterium brumae ATCC 51384	gene	178756	179133	F	ID=gene-L2Z93_000177;Name=L2Z93_000177;gbkey=Gene;gene_biotype=protein_coding;locus_tag=L2Z93_000177
Mycobacterium brumae ATCC 51384	CDS	178756	179133	F	ID=cds-L2Z93_000177;Parent=gene-L2Z93_000177;Name=extdb:L2Z93_000177;gbkey=CDS;inference=COORDINATES: similar to AA sequence:RefSeq:WP_005141839.1;locus_tag=L2Z93_000177;product=hypothetical protein;protein_id=extdb:L2Z93_000177;transl_table=11
Mycobacterium brumae ATCC 51384	gene	179239	180093	F	ID=gene-L2Z93_000178;Name=L2Z93_000178;gbkey=Gene;gene_biotype=protein_coding;locus_tag=L2Z93_000178
Mycobacterium brumae ATCC 51384	CDS	179239	180093	F	ID=cds-L2Z93_000178;Parent=gene-L2Z93_000178;Name=extdb:L2Z93_000178;Ontology_term=GO:0019068,GO:0005198,GO:0044423;gbkey=CDS;go_component=virion component|0044423||IEA;go_function=structural molecule activity|0005198||IEA;go_process=virion assembly|0019068||IEA;inference=COORDINATES: similar to AA sequence:RefSeq:WP_005144621.1;locus_tag=L2Z93_000178;product=phage major capsid protein;protein_id…
Mycobacterium brumae ATCC 51384	gene	180096	180407	F	ID=gene-L2Z93_000179;Name=L2Z93_000179;gbkey=Gene;gene_biotype=protein_coding;locus_tag=L2Z93_000179
Mycobacterium brumae ATCC 51384	CDS	180096	180407	F	ID=cds-L2Z93_000179;Parent=gene-L2Z93_000179;Name=extdb:L2Z93_000179;gbkey=CDS;inference=COORDINATES: similar to AA sequence:RefSeq:WP_015289400.1;locus_tag=L2Z93_000179;product=hypothetical protein;protein_id=extdb:L2Z93_000179;transl_table=11
Mycobacterium brumae ATCC 51384	gene	180790	181686	R	ID=gene-L2Z93_000180;Name=L2Z93_000180;gbkey=Gene;gene_biotype=protein_coding;locus_tag=L2Z93_000180
Mycobacterium brumae ATCC 51384	CDS	180790	181686	R	ID=cds-L2Z93_000180;Parent=gene-L2Z93_000180;Name=extdb:L2Z93_000180;gbkey=CDS;inference=COORDINATES: protein motif:HMM:NF021509.2;locus_tag=L2Z93_000180;product=oxygenase MpaB family protein;protein_id=extdb:L2Z93_000180;transl_table=11
Mycobacterium brumae ATCC 51384	gene	181796	182434	F	ID=gene-L2Z93_000181;Name=L2Z93_000181;gbkey=Gene;gene_biotype=protein_coding;locus_tag=L2Z93_000181
Mycobacterium brumae ATCC 51384	CDS	181796	182434	F	ID=cds-L2Z93_000181;Parent=gene-L2Z93_000181;Name=extdb:L2Z93_000181;gbkey=CDS;inference=COORDINATES: protein motif:HMM:NF012655.2;locus_tag=L2Z93_000181;product=TetR/AcrR family transcriptional regulator;protein_id=extdb:L2Z93_000181;transl_table=11
Mycobacterium brumae ATCC 51384	gene	182620	183459	F	ID=gene-L2Z93_000182;Name=L2Z93_000182;gbkey=Gene;gene_biotype=protein_coding;locus_tag=L2Z93_000182
Mycobacterium brumae ATCC 51384	CDS	182620	183459	F	ID=cds-L2Z93_000182;Parent=gene-L2Z93_000182;Name=extdb:L2Z93_000182;gbkey=CDS;inference=COORDINATES: similar to AA sequence:RefSeq:WP_020103078.1;locus_tag=L2Z93_000182;product=ABC transporter permease;protein_id=extdb:L2Z93_000182;transl_table=11
Mycobacterium brumae ATCC 51384	gene	183460	184317	F	ID=gene-L2Z93_000183;Name=L2Z93_000183;gbkey=Gene;gene_biotype=protein_coding;locus_tag=L2Z93_000183
Mycobacterium brumae ATCC 51384	CDS	183460	184317	F	ID=cds-L2Z93_000183;Parent=gene-L2Z93_000183;Name=extdb:L2Z93_000183;gbkey=CDS;inference=COORDINATES: similar to AA sequence:RefSeq:WP_005063498.1;locus_tag=L2Z93_000183;product=ABC transporter permease;protein_id=extdb:L2Z93_000183;transl_table=11
Mycobacterium brumae ATCC 51384	gene	184321	185835	F	ID=gene-L2Z93_000184;Name=L2Z93_000184;gbkey=Gene;gene_biotype=protein_coding;locus_tag=L2Z93_000184
Mycobacterium brumae ATCC 51384	CDS	184321	185835	F	ID=cds-L2Z93_000184;Parent=gene-L2Z93_000184;Name=extdb:L2Z93_000184;gbkey=CDS;inference=COORDINATES: similar to AA sequence:RefSeq:WP_005078428.1;locus_tag=L2Z93_000184;product=MCE family protein;protein_id=extdb:L2Z93_000184;transl_table=11
Mycobacterium brumae ATCC 51384	gene	185838	186908	F	ID=gene-L2Z93_000185;Name=L2Z93_000185;gbkey=Gene;gene_biotype=protein_coding;locus_tag=L2Z93_000185
Mycobacterium brumae ATCC 51384	CDS	185838	186908	F	ID=cds-L2Z93_000185;Parent=gene-L2Z93_000185;Name=extdb:L2Z93_000185;gbkey=CDS;inference=COORDINATES: similar to AA sequence:RefSeq:WP_011727447.1;locus_tag=L2Z93_000185;product=MCE family protein;protein_id=extdb:L2Z93_000185;transl_table=11
Mycobacterium brumae ATCC 51384	gene	186913	187962	F	ID=gene-L2Z93_000186;Name=L2Z93_000186;gbkey=Gene;gene_biotype=protein_coding;locus_tag=L2Z93_000186
Mycobacterium brumae ATCC 51384	CDS	186913	187962	F	ID=cds-L2Z93_000186;Parent=gene-L2Z93_000186;Name=extdb:L2Z93_000186;gbkey=CDS;inference=COORDINATES: similar to AA sequence:RefSeq:WP_020103082.1;locus_tag=L2Z93_000186;product=MCE family protein;protein_id=extdb:L2Z93_000186;transl_table=11
Mycobacterium brumae ATCC 51384	gene	187974	189083	F	ID=gene-L2Z93_000187;Name=L2Z93_000187;gbkey=Gene;gene_biotype=protein_coding;locus_tag=L2Z93_000187
Mycobacterium brumae ATCC 51384	CDS	187974	189083	F	ID=cds-L2Z93_000187;Parent=gene-L2Z93_000187;Name=extdb:L2Z93_000187;gbkey=CDS;inference=COORDINATES: similar to AA sequence:RefSeq:WP_009976612.1;locus_tag=L2Z93_000187;product=MCE family protein;protein_id=extdb:L2Z93_000187;transl_table=11
Mycobacterium brumae ATCC 51384	gene	189080	190201	F	ID=gene-L2Z93_000188;Name=L2Z93_000188;gbkey=Gene;gene_biotype=protein_coding;locus_tag=L2Z93_000188
Mycobacterium brumae ATCC 51384	CDS	189080	190201	F	ID=cds-L2Z93_000188;Parent=gene-L2Z93_000188;Name=extdb:L2Z93_000188;gbkey=CDS;inference=COORDINATES: similar to AA sequence:RefSeq:WP_013828039.1;locus_tag=L2Z93_000188;product=MlaD family protein;protein_id=extdb:L2Z93_000188;transl_table=11
Mycobacterium brumae ATCC 51384	gene	190198	191478	F	ID=gene-L2Z93_000189;Name=L2Z93_000189;gbkey=Gene;gene_biotype=protein_coding;locus_tag=L2Z93_000189
Mycobacterium brumae ATCC 51384	CDS	190198	191478	F	ID=cds-L2Z93_000189;Parent=gene-L2Z93_000189;Name=extdb:L2Z93_000189;gbkey=CDS;inference=COORDINATES: similar to AA sequence:RefSeq:WP_011891009.1;locus_tag=L2Z93_000189;product=MlaD family protein;protein_id=extdb:L2Z93_000189;transl_table=11
Mycobacterium brumae ATCC 51384	gene	191490	192281	F	ID=gene-L2Z93_000190;Name=L2Z93_000190;gbkey=Gene;gene_biotype=protein_coding;locus_tag=L2Z93_000190
Mycobacterium brumae ATCC 51384	CDS	191490	192281	F	ID=cds-L2Z93_000190;Parent=gene-L2Z93_000190;Name=extdb:L2Z93_000190;gbkey=CDS;inference=COORDINATES: ab initio prediction:GeneMarkS-2+;locus_tag=L2Z93_000190;product=mannan-binding protein;protein_id=extdb:L2Z93_000190;transl_table=11
Mycobacterium brumae ATCC 51384	gene	192353	193738	F	ID=gene-L2Z93_000191;Name=L2Z93_000191;gbkey=Gene;gene_biotype=protein_coding;locus_tag=L2Z93_000191
Mycobacterium brumae ATCC 51384	CDS	192353	193738	F	ID=cds-L2Z93_000191;Parent=gene-L2Z93_000191;Name=extdb:L2Z93_000191;gbkey=CDS;inference=COORDINATES: similar to AA sequence:RefSeq:WP_014941151.1;locus_tag=L2Z93_000191;product=wax ester/triacylglycerol synthase family O-acyltransferase;protein_id=extdb:L2Z93_000191;transl_table=11
Mycobacterium brumae ATCC 51384	gene	193808	194311	R	ID=gene-L2Z93_000192;Name=L2Z93_000192;gbkey=Gene;gene_biotype=protein_coding;locus_tag=L2Z93_000192
Mycobacterium brumae ATCC 51384	CDS	193808	194311	R	ID=cds-L2Z93_000192;Parent=gene-L2Z93_000192;Name=extdb:L2Z93_000192;gbkey=CDS;inference=COORDINATES: similar to AA sequence:RefSeq:WP_011782699.1;locus_tag=L2Z93_000192;product=lipoprotein LpqH;protein_id=extdb:L2Z93_000192;transl_table=11
Mycobacterium brumae ATCC 51384	gene	194414	194830	R	ID=gene-L2Z93_000193;Name=L2Z93_000193;gbkey=Gene;gene_biotype=protein_coding;locus_tag=L2Z93_000193
Mycobacterium brumae ATCC 51384	CDS	194414	194830	R	ID=cds-L2Z93_000193;Parent=gene-L2Z93_000193;Name=extdb:L2Z93_000193;gbkey=CDS;inference=COORDINATES: protein motif:HMM:NF017309.2;locus_tag=L2Z93_000193;product=lipoprotein LpqH;protein_id=extdb:L2Z93_000193;transl_table=11
Mycobacterium brumae ATCC 51384	gene	194921	196129	F	ID=gene-L2Z93_000194;Name=tgt;gbkey=Gene;gene=tgt;gene_biotype=protein_coding;locus_tag=L2Z93_000194
Mycobacterium brumae ATCC 51384	CDS	194921	196129	F	ID=cds-L2Z93_000194;Parent=gene-L2Z93_000194;Name=extdb:L2Z93_000194;Ontology_term=GO:0006400,GO:0008479,GO:0005737;gbkey=CDS;gene=tgt;go_component=cytoplasm|0005737||IEA;go_function=queuine tRNA-ribosyltransferase activity|0008479||IEA;go_process=tRNA modification|0006400||IEA;inference=COORDINATES: similar to AA sequence:RefSeq:WP_014210437.1;locus_tag=L2Z93_000194;product=tRNA guanosine(34) tr…
Mycobacterium brumae ATCC 51384	gene	196165	197403	F	ID=gene-L2Z93_000195;Name=L2Z93_000195;gbkey=Gene;gene_biotype=protein_coding;locus_tag=L2Z93_000195
Mycobacterium brumae ATCC 51384	CDS	196165	197403	F	ID=cds-L2Z93_000195;Parent=gene-L2Z93_000195;Name=extdb:L2Z93_000195;gbkey=CDS;inference=COORDINATES: similar to AA sequence:RefSeq:WP_011892127.1;locus_tag=L2Z93_000195;product=cytochrome P450;protein_id=extdb:L2Z93_000195;transl_table=11
Mycobacterium brumae ATCC 51384	gene	197407	198168	R	ID=gene-L2Z93_000196;Name=L2Z93_000196;gbkey=Gene;gene_biotype=protein_coding;locus_tag=L2Z93_000196
Mycobacterium brumae ATCC 51384	CDS	197407	198168	R	ID=cds-L2Z93_000196;Parent=gene-L2Z93_000196;Name=extdb:L2Z93_000196;gbkey=CDS;inference=COORDINATES: similar to AA sequence:RefSeq:WP_003883680.1;locus_tag=L2Z93_000196;product=amino acid ABC transporter ATP-binding protein;protein_id=extdb:L2Z93_000196;transl_table=11
Mycobacterium brumae ATCC 51384	pseudogene	198165	199624	R	ID=gene-L2Z93_000197;Name=L2Z93_000197;gbkey=Gene;gene_biotype=pseudogene;locus_tag=L2Z93_000197;pseudo=true
Mycobacterium brumae ATCC 51384	CDS	198165	199624	R	ID=cds-L2Z93_000197;Parent=gene-L2Z93_000197;Note=The N-terminal region of this protein%2C as described by TIGR01726%2C is a three transmembrane segment that identifies a subfamily of ABC transporter permease subunits%2C which specificities that include histidine%2C arginine%2C glutamine%2C glutamate%2C L-cystine (sic)%2C the opines (in Agrobacterium) octopine and nopaline%2C etc.%3B frameshifted…
Mycobacterium brumae ATCC 51384	gene	199670	200566	R	ID=gene-L2Z93_000198;Name=gluQRS;gbkey=Gene;gene=gluQRS;gene_biotype=protein_coding;locus_tag=L2Z93_000198
Mycobacterium brumae ATCC 51384	CDS	199670	200566	R	ID=cds-L2Z93_000198;Parent=gene-L2Z93_000198;Name=extdb:L2Z93_000198;Ontology_term=GO:0006418,GO:0000166,GO:0004812,GO:0005524;gbkey=CDS;gene=gluQRS;go_function=nucleotide binding|0000166||IEA,aminoacyl-tRNA ligase activity|0004812||IEA,ATP binding|0005524||IEA;go_process=tRNA aminoacylation for protein translation|0006418||IEA;inference=COORDINATES: similar to AA sequence:RefSeq:WP_003883682.1;l…
Mycobacterium brumae ATCC 51384	gene	200599	201219	R	ID=gene-L2Z93_000199;Name=L2Z93_000199;gbkey=Gene;gene_biotype=protein_coding;locus_tag=L2Z93_000199
Mycobacterium brumae ATCC 51384	CDS	200599	201219	R	ID=cds-L2Z93_000199;Parent=gene-L2Z93_000199;Name=extdb:L2Z93_000199;gbkey=CDS;inference=COORDINATES: similar to AA sequence:RefSeq:WP_003925279.1;locus_tag=L2Z93_000199;product=MBL fold metallo-hydrolase;protein_id=extdb:L2Z93_000199;transl_table=11
Mycobacterium brumae ATCC 51384	gene	201340	202383	F	ID=gene-L2Z93_000200;Name=L2Z93_000200;gbkey=Gene;gene_biotype=protein_coding;locus_tag=L2Z93_000200
Mycobacterium brumae ATCC 51384	CDS	201340	202383	F	ID=cds-L2Z93_000200;Parent=gene-L2Z93_000200;Name=extdb:L2Z93_000200;Ontology_term=GO:0006281,GO:0006310,GO:0003910,GO:0005524;gbkey=CDS;go_function=DNA ligase (ATP) activity|0003910||IEA,ATP binding|0005524||IEA;go_process=DNA repair|0006281||IEA,DNA recombination|0006310||IEA;inference=COORDINATES: similar to AA sequence:RefSeq:WP_011892171.1;locus_tag=L2Z93_000200;product=ATP-dependent DNA lig…
Mycobacterium brumae ATCC 51384	gene	202383	203411	F	ID=gene-L2Z93_000201;Name=L2Z93_000201;gbkey=Gene;gene_biotype=protein_coding;locus_tag=L2Z93_000201
Mycobacterium brumae ATCC 51384	CDS	202383	203411	F	ID=cds-L2Z93_000201;Parent=gene-L2Z93_000201;Name=extdb:L2Z93_000201;gbkey=CDS;inference=COORDINATES: similar to AA sequence:RefSeq:WP_019973101.1;locus_tag=L2Z93_000201;product=ATP-dependent DNA ligase;protein_id=extdb:L2Z93_000201;transl_table=11
Mycobacterium brumae ATCC 51384	gene	203436	203945	F	ID=gene-L2Z93_000202;Name=L2Z93_000202;gbkey=Gene;gene_biotype=protein_coding;locus_tag=L2Z93_000202
Mycobacterium brumae ATCC 51384	CDS	203436	203945	F	ID=cds-L2Z93_000202;Parent=gene-L2Z93_000202;Name=extdb:L2Z93_000202;gbkey=CDS;inference=COORDINATES: similar to AA sequence:RefSeq:WP_003931807.1;locus_tag=L2Z93_000202;product=hypothetical protein;protein_id=extdb:L2Z93_000202;transl_table=11
Mycobacterium brumae ATCC 51384	gene	204068	205678	F	ID=gene-L2Z93_000203;Name=L2Z93_000203;gbkey=Gene;gene_biotype=protein_coding;locus_tag=L2Z93_000203
Mycobacterium brumae ATCC 51384	CDS	204068	205678	F	ID=cds-L2Z93_000203;Parent=gene-L2Z93_000203;Name=extdb:L2Z93_000203;gbkey=CDS;inference=COORDINATES: similar to AA sequence:RefSeq:WP_013827425.1;locus_tag=L2Z93_000203;product=HNH endonuclease;protein_id=extdb:L2Z93_000203;transl_table=11
Mycobacterium brumae ATCC 51384	gene	205862	206878	R	ID=gene-L2Z93_000204;Name=L2Z93_000204;gbkey=Gene;gene_biotype=protein_coding;locus_tag=L2Z93_000204
Mycobacterium brumae ATCC 51384	CDS	205862	206878	R	ID=cds-L2Z93_000204;Parent=gene-L2Z93_000204;Name=extdb:L2Z93_000204;gbkey=CDS;inference=COORDINATES: similar to AA sequence:RefSeq:WP_011857303.1;locus_tag=L2Z93_000204;product=S1C family serine protease;protein_id=extdb:L2Z93_000204;transl_table=11
Mycobacterium brumae ATCC 51384	gene	207096	207181	R	ID=gene-L2Z93_000205;Name=L2Z93_000205;gbkey=Gene;gene_biotype=tRNA;locus_tag=L2Z93_000205
Mycobacterium brumae ATCC 51384	tRNA	207096	207181	R	ID=rna-L2Z93_000205;Parent=gene-L2Z93_000205;anticodon=(pos:complement(207145..207147));gbkey=tRNA;inference=COORDINATES: profile:tRNAscan-SE:2.0.7;locus_tag=L2Z93_000205;product=tRNA-Ser
Mycobacterium brumae ATCC 51384	exon	207096	207181	R	ID=exon-L2Z93_000205-1;Parent=rna-L2Z93_000205;anticodon=(pos:complement(207145..207147));gbkey=tRNA;inference=COORDINATES: profile:tRNAscan-SE:2.0.7;locus_tag=L2Z93_000205;product=tRNA-Ser
Mycobacterium brumae ATCC 51384	gene	207257	207520	F	ID=gene-L2Z93_000206;Name=L2Z93_000206;gbkey=Gene;gene_biotype=protein_coding;locus_tag=L2Z93_000206
Mycobacterium brumae ATCC 51384	CDS	207257	207520	F	ID=cds-L2Z93_000206;Parent=gene-L2Z93_000206;Name=extdb:L2Z93_000206;Ontology_term=GO:0008219;gbkey=CDS;go_process=cell death|0008219||IEA;inference=COORDINATES: protein motif:HMM:TIGR01552.1;locus_tag=L2Z93_000206;product=type II toxin-antitoxin system prevent-host-death family antitoxin;protein_id=extdb:L2Z93_000206;transl_table=11
Mycobacterium brumae ATCC 51384	gene	207524	207919	F	ID=gene-L2Z93_000207;Name=L2Z93_000207;gbkey=Gene;gene_biotype=protein_coding;locus_tag=L2Z93_000207
Mycobacterium brumae ATCC 51384	CDS	207524	207919	F	ID=cds-L2Z93_000207;Parent=gene-L2Z93_000207;Name=extdb:L2Z93_000207;gbkey=CDS;inference=COORDINATES: protein motif:HMM:NF013970.2;locus_tag=L2Z93_000207;product=type II toxin-antitoxin system VapC family toxin;protein_id=extdb:L2Z93_000207;transl_table=11
Mycobacterium brumae ATCC 51384	gene	208003	208674	R	ID=gene-L2Z93_000208;Name=L2Z93_000208;gbkey=Gene;gene_biotype=protein_coding;locus_tag=L2Z93_000208
Mycobacterium brumae ATCC 51384	CDS	208003	208674	R	ID=cds-L2Z93_000208;Parent=gene-L2Z93_000208;Name=extdb:L2Z93_000208;gbkey=CDS;inference=COORDINATES: ab initio prediction:GeneMarkS-2+;locus_tag=L2Z93_000208;product=hypothetical protein;protein_id=extdb:L2Z93_000208;transl_table=11
Mycobacterium brumae ATCC 51384	gene	208760	209137	F	ID=gene-L2Z93_000209;Name=L2Z93_000209;gbkey=Gene;gene_biotype=protein_coding;locus_tag=L2Z93_000209
Mycobacterium brumae ATCC 51384	CDS	208760	209137	F	ID=cds-L2Z93_000209;Parent=gene-L2Z93_000209;Name=extdb:L2Z93_000209;gbkey=CDS;inference=COORDINATES: ab initio prediction:GeneMarkS-2+;locus_tag=L2Z93_000209;product=hypothetical protein;protein_id=extdb:L2Z93_000209;transl_table=11
Mycobacterium brumae ATCC 51384	gene	209190	209284	F	ID=gene-L2Z93_000210;Name=ffs;gbkey=Gene;gene=ffs;gene_biotype=SRP_RNA;locus_tag=L2Z93_000210
Mycobacterium brumae ATCC 51384	SRP_RNA	209190	209284	F	ID=rna-L2Z93_000210;Parent=gene-L2Z93_000210;Dbxref=RFAM:RF00169;gbkey=ncRNA;gene=ffs;inference=COORDINATES: profile:INFERNAL:1.1.1;locus_tag=L2Z93_000210;product=signal recognition particle sRNA small type
Mycobacterium brumae ATCC 51384	exon	209190	209284	F	ID=exon-L2Z93_000210-1;Parent=rna-L2Z93_000210;Dbxref=RFAM:RF00169;gbkey=ncRNA;gene=ffs;inference=COORDINATES: profile:INFERNAL:1.1.1;locus_tag=L2Z93_000210;product=signal recognition particle sRNA small type
Mycobacterium brumae ATCC 51384	gene	209333	210625	F	ID=gene-L2Z93_000211;Name=L2Z93_000211;gbkey=Gene;gene_biotype=protein_coding;locus_tag=L2Z93_000211
Mycobacterium brumae ATCC 51384	CDS	209333	210625	F	ID=cds-L2Z93_000211;Parent=gene-L2Z93_000211;Name=extdb:L2Z93_000211;Ontology_term=GO:0009058;gbkey=CDS;go_process=biosynthetic process|0009058||IEA;inference=COORDINATES: similar to AA sequence:RefSeq:WP_014818025.1;locus_tag=L2Z93_000211;product=aminotransferase class I/II-fold pyridoxal phosphate-dependent enzyme;protein_id=extdb:L2Z93_000211;transl_table=11
Mycobacterium brumae ATCC 51384	gene	210657	212765	F	ID=gene-L2Z93_000212;Name=L2Z93_000212;gbkey=Gene;gene_biotype=protein_coding;locus_tag=L2Z93_000212
Mycobacterium brumae ATCC 51384	CDS	210657	212765	F	ID=cds-L2Z93_000212;Parent=gene-L2Z93_000212;Name=extdb:L2Z93_000212;gbkey=CDS;inference=COORDINATES: similar to AA sequence:RefSeq:WP_005065327.1;locus_tag=L2Z93_000212;product=DNA polymerase III subunits gamma/tau;protein_id=extdb:L2Z93_000212;transl_table=11
Mycobacterium brumae ATCC 51384	gene	212788	213603	R	ID=gene-L2Z93_000213;Name=L2Z93_000213;gbkey=Gene;gene_biotype=protein_coding;locus_tag=L2Z93_000213
Mycobacterium brumae ATCC 51384	CDS	212788	213603	R	ID=cds-L2Z93_000213;Parent=gene-L2Z93_000213;Name=extdb:L2Z93_000213;gbkey=CDS;inference=COORDINATES: ab initio prediction:GeneMarkS-2+;locus_tag=L2Z93_000213;product=hypothetical protein;protein_id=extdb:L2Z93_000213;transl_table=11
Mycobacterium brumae ATCC 51384	gene	213671	214978	R	ID=gene-L2Z93_000214;Name=L2Z93_000214;gbkey=Gene;gene_biotype=protein_coding;locus_tag=L2Z93_000214
Mycobacterium brumae ATCC 51384	CDS	213671	214978	R	ID=cds-L2Z93_000214;Parent=gene-L2Z93_000214;Name=extdb:L2Z93_000214;gbkey=CDS;inference=COORDINATES: similar to AA sequence:RefSeq:WP_003883639.1;locus_tag=L2Z93_000214;product=class I SAM-dependent methyltransferase;protein_id=extdb:L2Z93_000214;transl_table=11
Mycobacterium brumae ATCC 51384	gene	214975	216357	R	ID=gene-L2Z93_000215;Name=L2Z93_000215;gbkey=Gene;gene_biotype=protein_coding;locus_tag=L2Z93_000215
Mycobacterium brumae ATCC 51384	CDS	214975	216357	R	ID=cds-L2Z93_000215;Parent=gene-L2Z93_000215;Name=extdb:L2Z93_000215;gbkey=CDS;inference=COORDINATES: similar to AA sequence:RefSeq:WP_011562283.1;locus_tag=L2Z93_000215;product=FAD-binding oxidoreductase;protein_id=extdb:L2Z93_000215;transl_table=11
Mycobacterium brumae ATCC 51384	gene	216453	216890	F	ID=gene-L2Z93_000216;Name=L2Z93_000216;gbkey=Gene;gene_biotype=protein_coding;locus_tag=L2Z93_000216
Mycobacterium brumae ATCC 51384	CDS	216453	216890	F	ID=cds-L2Z93_000216;Parent=gene-L2Z93_000216;Name=extdb:L2Z93_000216;gbkey=CDS;inference=COORDINATES: similar to AA sequence:RefSeq:WP_012396744.1;locus_tag=L2Z93_000216;product=SRPBCC family protein;protein_id=extdb:L2Z93_000216;transl_table=11
Mycobacterium brumae ATCC 51384	gene	216887	217624	R	ID=gene-L2Z93_000217;Name=L2Z93_000217;gbkey=Gene;gene_biotype=protein_coding;locus_tag=L2Z93_000217
Mycobacterium brumae ATCC 51384	CDS	216887	217624	R	ID=cds-L2Z93_000217;Parent=gene-L2Z93_000217;Name=extdb:L2Z93_000217;gbkey=CDS;inference=COORDINATES: similar to AA sequence:RefSeq:WP_011782648.1;locus_tag=L2Z93_000217;product=Rv3717 family N-acetylmuramoyl-L-alanine amidase;protein_id=extdb:L2Z93_000217;transl_table=11
Mycobacterium brumae ATCC 51384	gene	217760	218095	F	ID=gene-L2Z93_000218;Name=L2Z93_000218;gbkey=Gene;gene_biotype=protein_coding;locus_tag=L2Z93_000218
Mycobacterium brumae ATCC 51384	CDS	217760	218095	F	ID=cds-L2Z93_000218;Parent=gene-L2Z93_000218;Name=extdb:L2Z93_000218;Ontology_term=GO:0008150,GO:0003677,GO:0005737;gbkey=CDS;go_component=cytoplasm|0005737||IEA;go_function=DNA binding|0003677||IEA;go_process=biological_process|0008150||IEA;inference=COORDINATES: similar to AA sequence:RefSeq:WP_011562280.1;locus_tag=L2Z93_000218;product=YbaB/EbfC family nucleoid-associated protein;protein_id=ex…
Mycobacterium brumae ATCC 51384	gene	218100	218711	F	ID=gene-L2Z93_000219;Name=recR;gbkey=Gene;gene=recR;gene_biotype=protein_coding;locus_tag=L2Z93_000219
Mycobacterium brumae ATCC 51384	CDS	218100	218711	F	ID=cds-L2Z93_000219;Parent=gene-L2Z93_000219;Name=extdb:L2Z93_000219;Ontology_term=GO:0006281,GO:0006310;gbkey=CDS;gene=recR;go_process=DNA repair|0006281||IEA,DNA recombination|0006310||IEA;inference=COORDINATES: similar to AA sequence:RefSeq:NP_218232.1;locus_tag=L2Z93_000219;product=recombination mediator RecR;protein_id=extdb:L2Z93_000219;transl_table=11
Mycobacterium brumae ATCC 51384	gene	218733	219074	R	ID=gene-L2Z93_000220;Name=L2Z93_000220;gbkey=Gene;gene_biotype=protein_coding;locus_tag=L2Z93_000220
Mycobacterium brumae ATCC 51384	CDS	218733	219074	R	ID=cds-L2Z93_000220;Parent=gene-L2Z93_000220;Name=extdb:L2Z93_000220;gbkey=CDS;inference=COORDINATES: ab initio prediction:GeneMarkS-2+;locus_tag=L2Z93_000220;product=hypothetical protein;protein_id=extdb:L2Z93_000220;transl_table=11
Mycobacterium brumae ATCC 51384	gene	219189	219896	R	ID=gene-L2Z93_000221;Name=L2Z93_000221;gbkey=Gene;gene_biotype=protein_coding;locus_tag=L2Z93_000221
Mycobacterium brumae ATCC 51384	CDS	219189	219896	R	ID=cds-L2Z93_000221;Parent=gene-L2Z93_000221;Name=extdb:L2Z93_000221;gbkey=CDS;inference=COORDINATES: similar to AA sequence:RefSeq:WP_003883911.1;locus_tag=L2Z93_000221;product=glutamine amidotransferase;protein_id=extdb:L2Z93_000221;transl_table=11
Mycobacterium brumae ATCC 51384	gene	219893	221140	R	ID=gene-L2Z93_000222;Name=L2Z93_000222;gbkey=Gene;gene_biotype=protein_coding;locus_tag=L2Z93_000222
Mycobacterium brumae ATCC 51384	CDS	219893	221140	R	ID=cds-L2Z93_000222;Parent=gene-L2Z93_000222;Name=extdb:L2Z93_000222;gbkey=CDS;inference=COORDINATES: similar to AA sequence:RefSeq:WP_011892189.1;locus_tag=L2Z93_000222;product=Mur ligase family protein;protein_id=extdb:L2Z93_000222;transl_table=11
Mycobacterium brumae ATCC 51384	gene	221218	222204	F	ID=gene-L2Z93_000223;Name=L2Z93_000223;gbkey=Gene;gene_biotype=protein_coding;locus_tag=L2Z93_000223
Mycobacterium brumae ATCC 51384	CDS	221218	222204	F	ID=cds-L2Z93_000223;Parent=gene-L2Z93_000223;Name=extdb:L2Z93_000223;Ontology_term=GO:0006260,GO:0003677;gbkey=CDS;go_function=DNA binding|0003677||IEA;go_process=DNA replication|0006260||IEA;inference=COORDINATES: similar to AA sequence:RefSeq:WP_007772130.1;locus_tag=L2Z93_000223;product=DEDDh family exonuclease;protein_id=extdb:L2Z93_000223;transl_table=11
Mycobacterium brumae ATCC 51384	gene	222322	223011	F	ID=gene-L2Z93_000224;Name=L2Z93_000224;gbkey=Gene;gene_biotype=protein_coding;locus_tag=L2Z93_000224
Mycobacterium brumae ATCC 51384	CDS	222322	223011	F	ID=cds-L2Z93_000224;Parent=gene-L2Z93_000224;Name=extdb:L2Z93_000224;Ontology_term=GO:0003677;gbkey=CDS;go_function=DNA binding|0003677||IEA;inference=COORDINATES: protein motif:HMM:NF037271.2;locus_tag=L2Z93_000224;product=TetR family transcriptional regulator;protein_id=extdb:L2Z93_000224;transl_table=11
Mycobacterium brumae ATCC 51384	pseudogene	223005	223987	F	ID=gene-L2Z93_000225;Name=L2Z93_000225;gbkey=Gene;gene_biotype=pseudogene;locus_tag=L2Z93_000225;pseudo=true
Mycobacterium brumae ATCC 51384	CDS	223005	223987	F	ID=cds-L2Z93_000225;Parent=gene-L2Z93_000225;Note=frameshifted;gbkey=CDS;inference=COORDINATES: protein motif:HMM:NF021509.2;locus_tag=L2Z93_000225;product=DUF2236 domain-containing protein;pseudo=true;transl_table=11
Mycobacterium brumae ATCC 51384	gene	224178	224879	F	ID=gene-L2Z93_000226;Name=L2Z93_000226;gbkey=Gene;gene_biotype=protein_coding;locus_tag=L2Z93_000226
Mycobacterium brumae ATCC 51384	CDS	224178	224879	F	ID=cds-L2Z93_000226;Parent=gene-L2Z93_000226;Name=extdb:L2Z93_000226;gbkey=CDS;inference=COORDINATES: ab initio prediction:GeneMarkS-2+;locus_tag=L2Z93_000226;product=hypothetical protein;protein_id=extdb:L2Z93_000226;transl_table=11
Mycobacterium brumae ATCC 51384	gene	224883	226691	R	ID=gene-L2Z93_000227;Name=leuA;gbkey=Gene;gene=leuA;gene_biotype=protein_coding;locus_tag=L2Z93_000227
Mycobacterium brumae ATCC 51384	CDS	224883	226691	R	ID=cds-L2Z93_000227;Parent=gene-L2Z93_000227;Name=extdb:L2Z93_000227;Ontology_term=GO:0009098,GO:0003852;gbkey=CDS;gene=leuA;go_function=2-isopropylmalate synthase activity|0003852||IEA;go_process=leucine biosynthetic process|0009098||IEA;inference=COORDINATES: similar to AA sequence:RefSeq:WP_003883901.1;locus_tag=L2Z93_000227;product=2-isopropylmalate synthase;protein_id=extdb:L2Z93_000227;tran…
Mycobacterium brumae ATCC 51384	gene	226936	227370	F	ID=gene-L2Z93_000228;Name=L2Z93_000228;gbkey=Gene;gene_biotype=protein_coding;locus_tag=L2Z93_000228
Mycobacterium brumae ATCC 51384	CDS	226936	227370	F	ID=cds-L2Z93_000228;Parent=gene-L2Z93_000228;Name=extdb:L2Z93_000228;gbkey=CDS;inference=COORDINATES: ab initio prediction:GeneMarkS-2+;locus_tag=L2Z93_000228;product=hypothetical protein;protein_id=extdb:L2Z93_000228;transl_table=11
Mycobacterium brumae ATCC 51384	gene	227480	228745	F	ID=gene-L2Z93_000229;Name=L2Z93_000229;gbkey=Gene;gene_biotype=protein_coding;locus_tag=L2Z93_000229
Mycobacterium brumae ATCC 51384	CDS	227480	228745	F	ID=cds-L2Z93_000229;Parent=gene-L2Z93_000229;Name=extdb:L2Z93_000229;Ontology_term=GO:0008652,GO:0004072;gbkey=CDS;go_function=aspartate kinase activity|0004072||IEA;go_process=cellular amino acid biosynthetic process|0008652||IEA;inference=COORDINATES: similar to AA sequence:RefSeq:NP_218226.1;locus_tag=L2Z93_000229;product=aspartate kinase;protein_id=extdb:L2Z93_000229;transl_table=11
Mycobacterium brumae ATCC 51384	gene	228751	229791	F	ID=gene-L2Z93_000230;Name=L2Z93_000230;gbkey=Gene;gene_biotype=protein_coding;locus_tag=L2Z93_000230
Mycobacterium brumae ATCC 51384	CDS	228751	229791	F	ID=cds-L2Z93_000230;Parent=gene-L2Z93_000230;Name=extdb:L2Z93_000230;Ontology_term=GO:0008652,GO:0004073,GO:0016620,GO:0051287;gbkey=CDS;go_function=aspartate-semialdehyde dehydrogenase activity|0004073||IEA,oxidoreductase activity%2C acting on the aldehyde or oxo group of donors%2C NAD or NADP as acceptor|0016620||IEA,NAD binding|0051287||IEA;go_process=cellular amino acid biosynthetic process|0…
Mycobacterium brumae ATCC 51384	gene	230181	232079	F	ID=gene-L2Z93_000231;Name=L2Z93_000231;gbkey=Gene;gene_biotype=protein_coding;locus_tag=L2Z93_000231
Mycobacterium brumae ATCC 51384	CDS	230181	232079	F	ID=cds-L2Z93_000231;Parent=gene-L2Z93_000231;Name=extdb:L2Z93_000231;gbkey=CDS;inference=COORDINATES: protein motif:HMM:NF019842.2;locus_tag=L2Z93_000231;product=PE-PPE domain-containing protein;protein_id=extdb:L2Z93_000231;transl_table=11
Mycobacterium brumae ATCC 51384	gene	232228	232698	F	ID=gene-L2Z93_000232;Name=L2Z93_000232;gbkey=Gene;gene_biotype=protein_coding;locus_tag=L2Z93_000232
Mycobacterium brumae ATCC 51384	CDS	232228	232698	F	ID=cds-L2Z93_000232;Parent=gene-L2Z93_000232;Name=extdb:L2Z93_000232;gbkey=CDS;inference=COORDINATES: similar to AA sequence:RefSeq:WP_003931844.1;locus_tag=L2Z93_000232;product=hypothetical protein;protein_id=extdb:L2Z93_000232;transl_table=11
Mycobacterium brumae ATCC 51384	gene	232733	233383	R	ID=gene-L2Z93_000233;Name=bluB;gbkey=Gene;gene=bluB;gene_biotype=protein_coding;locus_tag=L2Z93_000233
Mycobacterium brumae ATCC 51384	CDS	232733	233383	R	ID=cds-L2Z93_000233;Parent=gene-L2Z93_000233;Name=extdb:L2Z93_000233;Ontology_term=GO:0009236,GO:0032363,GO:0016722;gbkey=CDS;gene=bluB;go_function=oxidoreductase activity%2C acting on metal ions|0016722||IEA;go_process=cobalamin biosynthetic process|0009236||IEA,FMN catabolic process|0032363||IEA;inference=COORDINATES: similar to AA sequence:RefSeq:WP_003888522.1;locus_tag=L2Z93_000233;product=5…
Mycobacterium brumae ATCC 51384	gene	233417	234103	R	ID=gene-L2Z93_000234;Name=L2Z93_000234;gbkey=Gene;gene_biotype=protein_coding;locus_tag=L2Z93_000234
Mycobacterium brumae ATCC 51384	CDS	233417	234103	R	ID=cds-L2Z93_000234;Parent=gene-L2Z93_000234;Name=extdb:L2Z93_000234;gbkey=CDS;inference=COORDINATES: similar to AA sequence:RefSeq:WP_005138539.1;locus_tag=L2Z93_000234;product=class I SAM-dependent methyltransferase;protein_id=extdb:L2Z93_000234;transl_table=11
Mycobacterium brumae ATCC 51384	gene	234212	236920	F	ID=gene-L2Z93_000235;Name=L2Z93_000235;gbkey=Gene;gene_biotype=protein_coding;locus_tag=L2Z93_000235
Mycobacterium brumae ATCC 51384	CDS	234212	236920	F	ID=cds-L2Z93_000235;Parent=gene-L2Z93_000235;Name=extdb:L2Z93_000235;Ontology_term=GO:0006355;gbkey=CDS;go_process=regulation of transcription%2C DNA-templated|0006355||IEA;inference=COORDINATES: protein motif:HMM:NF024589.2;locus_tag=L2Z93_000235;product=LuxR C-terminal-related transcriptional regulator;protein_id=extdb:L2Z93_000235;transl_table=11
Mycobacterium brumae ATCC 51384	gene	236992	237270	F	ID=gene-L2Z93_000236;Name=L2Z93_000236;gbkey=Gene;gene_biotype=protein_coding;locus_tag=L2Z93_000236
Mycobacterium brumae ATCC 51384	CDS	236992	237270	F	ID=cds-L2Z93_000236;Parent=gene-L2Z93_000236;Name=extdb:L2Z93_000236;gbkey=CDS;inference=COORDINATES: similar to AA sequence:RefSeq:WP_014209224.1;locus_tag=L2Z93_000236;product=hypothetical protein;protein_id=extdb:L2Z93_000236;transl_table=11
Mycobacterium brumae ATCC 51384	gene	237299	238177	R	ID=gene-L2Z93_000237;Name=L2Z93_000237;gbkey=Gene;gene_biotype=protein_coding;locus_tag=L2Z93_000237
Mycobacterium brumae ATCC 51384	CDS	237299	238177	R	ID=cds-L2Z93_000237;Parent=gene-L2Z93_000237;Name=extdb:L2Z93_000237;gbkey=CDS;inference=COORDINATES: protein motif:HMM:NF025033.2;locus_tag=L2Z93_000237;product=class I SAM-dependent methyltransferase;protein_id=extdb:L2Z93_000237;transl_table=11
Mycobacterium brumae ATCC 51384	gene	238218	239732	F	ID=gene-L2Z93_000238;Name=glpK;gbkey=Gene;gene=glpK;gene_biotype=protein_coding;locus_tag=L2Z93_000238
Mycobacterium brumae ATCC 51384	CDS	238218	239732	F	ID=cds-L2Z93_000238;Parent=gene-L2Z93_000238;Name=extdb:L2Z93_000238;Ontology_term=GO:0006071,GO:0004370;gbkey=CDS;gene=glpK;go_function=glycerol kinase activity|0004370||IEA;go_process=glycerol metabolic process|0006071||IEA;inference=COORDINATES: similar to AA sequence:RefSeq:WP_005138542.1;locus_tag=L2Z93_000238;product=glycerol kinase GlpK;protein_id=extdb:L2Z93_000238;transl_table=11
Mycobacterium brumae ATCC 51384	gene	239729	240193	R	ID=gene-L2Z93_000239;Name=L2Z93_000239;gbkey=Gene;gene_biotype=protein_coding;locus_tag=L2Z93_000239
Mycobacterium brumae ATCC 51384	CDS	239729	240193	R	ID=cds-L2Z93_000239;Parent=gene-L2Z93_000239;Name=extdb:L2Z93_000239;gbkey=CDS;inference=COORDINATES: similar to AA sequence:RefSeq:WP_007772173.1;locus_tag=L2Z93_000239;product=GatB/YqeY domain-containing protein;protein_id=extdb:L2Z93_000239;transl_table=11
Mycobacterium brumae ATCC 51384	gene	240366	241520	F	ID=gene-L2Z93_000240;Name=L2Z93_000240;gbkey=Gene;gene_biotype=protein_coding;locus_tag=L2Z93_000240
Mycobacterium brumae ATCC 51384	CDS	240366	241520	F	ID=cds-L2Z93_000240;Parent=gene-L2Z93_000240;Name=extdb:L2Z93_000240;gbkey=CDS;inference=COORDINATES: similar to AA sequence:RefSeq:WP_011857273.1;locus_tag=L2Z93_000240;product=glycerophosphoryl diester phosphodiesterase membrane domain-containing protein;protein_id=extdb:L2Z93_000240;transl_table=11
Mycobacterium brumae ATCC 51384	gene	241502	242149	F	ID=gene-L2Z93_000241;Name=L2Z93_000241;gbkey=Gene;gene_biotype=protein_coding;locus_tag=L2Z93_000241
Mycobacterium brumae ATCC 51384	CDS	241502	242149	F	ID=cds-L2Z93_000241;Parent=gene-L2Z93_000241;Name=extdb:L2Z93_000241;gbkey=CDS;inference=COORDINATES: similar to AA sequence:RefSeq:WP_003888627.1;locus_tag=L2Z93_000241;product=DUF4129 domain-containing protein;protein_id=extdb:L2Z93_000241;transl_table=11
Mycobacterium brumae ATCC 51384	gene	242146	243273	F	ID=gene-L2Z93_000242;Name=L2Z93_000242;gbkey=Gene;gene_biotype=protein_coding;locus_tag=L2Z93_000242
Mycobacterium brumae ATCC 51384	CDS	242146	243273	F	ID=cds-L2Z93_000242;Parent=gene-L2Z93_000242;Name=extdb:L2Z93_000242;gbkey=CDS;inference=COORDINATES: similar to AA sequence:RefSeq:WP_019510734.1;locus_tag=L2Z93_000242;product=DUF4350 domain-containing protein;protein_id=extdb:L2Z93_000242;transl_table=11
Mycobacterium brumae ATCC 51384	gene	243270	244229	F	ID=gene-L2Z93_000243;Name=L2Z93_000243;gbkey=Gene;gene_biotype=protein_coding;locus_tag=L2Z93_000243
Mycobacterium brumae ATCC 51384	CDS	243270	244229	F	ID=cds-L2Z93_000243;Parent=gene-L2Z93_000243;Name=extdb:L2Z93_000243;gbkey=CDS;inference=COORDINATES: similar to AA sequence:RefSeq:WP_019972742.1;locus_tag=L2Z93_000243;product=MoxR family ATPase;protein_id=extdb:L2Z93_000243;transl_table=11
Mycobacterium brumae ATCC 51384	gene	244229	245659	F	ID=gene-L2Z93_000244;Name=L2Z93_000244;gbkey=Gene;gene_biotype=protein_coding;locus_tag=L2Z93_000244
Mycobacterium brumae ATCC 51384	CDS	244229	245659	F	ID=cds-L2Z93_000244;Parent=gene-L2Z93_000244;Name=extdb:L2Z93_000244;gbkey=CDS;inference=COORDINATES: similar to AA sequence:RefSeq:WP_015294601.1;locus_tag=L2Z93_000244;product=DUF58 domain-containing protein;protein_id=extdb:L2Z93_000244;transl_table=11
Mycobacterium brumae ATCC 51384	gene	245663	246535	R	ID=gene-L2Z93_000245;Name=L2Z93_000245;gbkey=Gene;gene_biotype=protein_coding;locus_tag=L2Z93_000245
Mycobacterium brumae ATCC 51384	CDS	245663	246535	R	ID=cds-L2Z93_000245;Parent=gene-L2Z93_000245;Name=extdb:L2Z93_000245;gbkey=CDS;inference=COORDINATES: similar to AA sequence:RefSeq:WP_003893115.1;locus_tag=L2Z93_000245;product=hypothetical protein;protein_id=extdb:L2Z93_000245;transl_table=11
Mycobacterium brumae ATCC 51384	gene	246815	247480	R	ID=gene-L2Z93_000246;Name=L2Z93_000246;gbkey=Gene;gene_biotype=protein_coding;locus_tag=L2Z93_000246
Mycobacterium brumae ATCC 51384	CDS	246815	247480	R	ID=cds-L2Z93_000246;Parent=gene-L2Z93_000246;Name=extdb:L2Z93_000246;gbkey=CDS;inference=COORDINATES: similar to AA sequence:RefSeq:WP_014381686.1;locus_tag=L2Z93_000246;product=PadR family transcriptional regulator;protein_id=extdb:L2Z93_000246;transl_table=11
Mycobacterium brumae ATCC 51384	pseudogene	247712	248710	F	ID=gene-L2Z93_000247;Name=L2Z93_000247;gbkey=Gene;gene_biotype=putative pseudogene;locus_tag=L2Z93_000247;	Pseudogene only predicted by PGAP.
Mycobacterium brumae ATCC 51384	CDS	247712	248710	F	ID=cds-L2Z93_000247;Parent=gene-L2Z93_000247;Note= putative pseudogene, incomplete%3B partial on complete genome%3B missing C-terminus;gbkey=CDS;inference=COORDINATES: protein motif:HMM:NF013188.2;locus_tag=L2Z93_000247;product=cation:proton antiporter;transl_table=11	Pseudogene only predicted by PGAP.
Mycobacterium brumae ATCC 51384	gene	248848	249810	R	ID=gene-L2Z93_000248;Name=L2Z93_000248;gbkey=Gene;gene_biotype=protein_coding;locus_tag=L2Z93_000248
Mycobacterium brumae ATCC 51384	CDS	248848	249810	R	ID=cds-L2Z93_000248;Parent=gene-L2Z93_000248;Name=extdb:L2Z93_000248;gbkey=CDS;inference=COORDINATES: similar to AA sequence:RefSeq:WP_003873343.1;locus_tag=L2Z93_000248;product=RDD family protein;protein_id=extdb:L2Z93_000248;transl_table=11
Mycobacterium brumae ATCC 51384	gene	249853	250845	F	ID=gene-L2Z93_000249;Name=L2Z93_000249;gbkey=Gene;gene_biotype=protein_coding;locus_tag=L2Z93_000249
Mycobacterium brumae ATCC 51384	CDS	249853	250845	F	ID=cds-L2Z93_000249;Parent=gene-L2Z93_000249;Name=extdb:L2Z93_000249;gbkey=CDS;inference=COORDINATES: similar to AA sequence:RefSeq:WP_003877028.1;locus_tag=L2Z93_000249;product=stage II sporulation protein M;protein_id=extdb:L2Z93_000249;transl_table=11
Mycobacterium brumae ATCC 51384	gene	250946	252505	R	ID=gene-L2Z93_000250;Name=lfrA;gbkey=Gene;gene=lfrA;gene_biotype=protein_coding;locus_tag=L2Z93_000250
Mycobacterium brumae ATCC 51384	CDS	250946	252505	R	ID=cds-L2Z93_000250;Parent=gene-L2Z93_000250;Name=extdb:L2Z93_000250;Ontology_term=GO:0055085,GO:0022857;gbkey=CDS;gene=lfrA;go_function=transmembrane transporter activity|0022857||IEA;go_process=transmembrane transport|0055085||IEA;inference=COORDINATES: similar to AA sequence:RefSeq:WP_003883860.1;locus_tag=L2Z93_000250;product=efflux MFS transporter LfrA;protein_id=extdb:L2Z93_000250;transl_ta…
Mycobacterium brumae ATCC 51384	gene	252586	253140	R	ID=gene-L2Z93_000251;Name=L2Z93_000251;gbkey=Gene;gene_biotype=protein_coding;locus_tag=L2Z93_000251
Mycobacterium brumae ATCC 51384	CDS	252586	253140	R	ID=cds-L2Z93_000251;Parent=gene-L2Z93_000251;Name=extdb:L2Z93_000251;gbkey=CDS;inference=COORDINATES: similar to AA sequence:RefSeq:WP_003897643.1;locus_tag=L2Z93_000251;product=TetR/AcrR family transcriptional regulator;protein_id=extdb:L2Z93_000251;transl_table=11
Mycobacterium brumae ATCC 51384	gene	253230	253478	R	ID=gene-L2Z93_000252;Name=L2Z93_000252;gbkey=Gene;gene_biotype=protein_coding;locus_tag=L2Z93_000252
Mycobacterium brumae ATCC 51384	CDS	253230	253478	R	ID=cds-L2Z93_000252;Parent=gene-L2Z93_000252;Name=extdb:L2Z93_000252;gbkey=CDS;inference=COORDINATES: ab initio prediction:GeneMarkS-2+;locus_tag=L2Z93_000252;product=hypothetical protein;protein_id=extdb:L2Z93_000252;transl_table=11
Mycobacterium brumae ATCC 51384	gene	253572	254330	R	ID=gene-L2Z93_000253;Name=aqpZ;gbkey=Gene;gene=aqpZ;gene_biotype=protein_coding;locus_tag=L2Z93_000253
Mycobacterium brumae ATCC 51384	CDS	253572	254330	R	ID=cds-L2Z93_000253;Parent=gene-L2Z93_000253;Name=extdb:L2Z93_000253;Ontology_term=GO:0006833,GO:0015250;gbkey=CDS;gene=aqpZ;go_function=water channel activity|0015250||IEA;go_process=water transport|0006833||IEA;inference=COORDINATES: similar to AA sequence:RefSeq:WP_014818199.1;locus_tag=L2Z93_000253;product=aquaporin Z;protein_id=extdb:L2Z93_000253;transl_table=11
Mycobacterium brumae ATCC 51384	gene	254473	255120	R	ID=gene-L2Z93_000254;Name=L2Z93_000254;gbkey=Gene;gene_biotype=protein_coding;locus_tag=L2Z93_000254
Mycobacterium brumae ATCC 51384	CDS	254473	255120	R	ID=cds-L2Z93_000254;Parent=gene-L2Z93_000254;Name=extdb:L2Z93_000254;Ontology_term=GO:0006355;gbkey=CDS;go_process=regulation of transcription%2C DNA-templated|0006355||IEA;inference=COORDINATES: protein motif:HMM:NF020897.2;locus_tag=L2Z93_000254;product=helix-turn-helix domain-containing protein;protein_id=extdb:L2Z93_000254;transl_table=11
Mycobacterium brumae ATCC 51384	gene	255249	255896	F	ID=gene-L2Z93_000255;Name=L2Z93_000255;gbkey=Gene;gene_biotype=protein_coding;locus_tag=L2Z93_000255
Mycobacterium brumae ATCC 51384	CDS	255249	255896	F	ID=cds-L2Z93_000255;Parent=gene-L2Z93_000255;Name=extdb:L2Z93_000255;gbkey=CDS;inference=COORDINATES: similar to AA sequence:RefSeq:WP_008377028.1;locus_tag=L2Z93_000255;product=response regulator transcription factor;protein_id=extdb:L2Z93_000255;transl_table=11
Mycobacterium brumae ATCC 51384	gene	255946	257388	F	ID=gene-L2Z93_000256;Name=L2Z93_000256;gbkey=Gene;gene_biotype=protein_coding;locus_tag=L2Z93_000256
Mycobacterium brumae ATCC 51384	CDS	255946	257388	F	ID=cds-L2Z93_000256;Parent=gene-L2Z93_000256;Name=extdb:L2Z93_000256;gbkey=CDS;inference=COORDINATES: similar to AA sequence:RefSeq:WP_008718736.1;locus_tag=L2Z93_000256;product=FAD-binding oxidoreductase;protein_id=extdb:L2Z93_000256;transl_table=11
Mycobacterium brumae ATCC 51384	gene	257397	258770	R	ID=gene-L2Z93_000257;Name=L2Z93_000257;gbkey=Gene;gene_biotype=protein_coding;locus_tag=L2Z93_000257
Mycobacterium brumae ATCC 51384	CDS	257397	258770	R	ID=cds-L2Z93_000257;Parent=gene-L2Z93_000257;Name=extdb:L2Z93_000257;Ontology_term=GO:0008483,GO:0030170;gbkey=CDS;go_function=transaminase activity|0008483||IEA,pyridoxal phosphate binding|0030170||IEA;inference=COORDINATES: similar to AA sequence:RefSeq:WP_018601665.1;locus_tag=L2Z93_000257;product=aspartate aminotransferase family protein;protein_id=extdb:L2Z93_000257;transl_table=11
Mycobacterium brumae ATCC 51384	gene	258847	260349	F	ID=gene-L2Z93_000258;Name=L2Z93_000258;gbkey=Gene;gene_biotype=protein_coding;locus_tag=L2Z93_000258
Mycobacterium brumae ATCC 51384	CDS	258847	260349	F	ID=cds-L2Z93_000258;Parent=gene-L2Z93_000258;Name=extdb:L2Z93_000258;gbkey=CDS;inference=COORDINATES: similar to AA sequence:RefSeq:WP_015305201.1;locus_tag=L2Z93_000258;product=gamma-aminobutyraldehyde dehydrogenase;protein_id=extdb:L2Z93_000258;transl_table=11
Mycobacterium brumae ATCC 51384	gene	260383	261243	R	ID=gene-L2Z93_000259;Name=L2Z93_000259;gbkey=Gene;gene_biotype=protein_coding;locus_tag=L2Z93_000259
Mycobacterium brumae ATCC 51384	CDS	260383	261243	R	ID=cds-L2Z93_000259;Parent=gene-L2Z93_000259;Name=extdb:L2Z93_000259;gbkey=CDS;inference=COORDINATES: similar to AA sequence:RefSeq:WP_019510113.1;locus_tag=L2Z93_000259;product=universal stress protein;protein_id=extdb:L2Z93_000259;transl_table=11
Mycobacterium brumae ATCC 51384	gene	261268	262776	R	ID=gene-L2Z93_000260;Name=L2Z93_000260;gbkey=Gene;gene_biotype=protein_coding;locus_tag=L2Z93_000260
Mycobacterium brumae ATCC 51384	CDS	261268	262776	R	ID=cds-L2Z93_000260;Parent=gene-L2Z93_000260;Name=extdb:L2Z93_000260;gbkey=CDS;inference=COORDINATES: similar to AA sequence:RefSeq:WP_014208964.1;locus_tag=L2Z93_000260;product=APC family permease;protein_id=extdb:L2Z93_000260;transl_table=11
Mycobacterium brumae ATCC 51384	gene	262839	263618	R	ID=gene-L2Z93_000261;Name=L2Z93_000261;gbkey=Gene;gene_biotype=protein_coding;locus_tag=L2Z93_000261
Mycobacterium brumae ATCC 51384	CDS	262839	263618	R	ID=cds-L2Z93_000261;Parent=gene-L2Z93_000261;Name=extdb:L2Z93_000261;gbkey=CDS;inference=COORDINATES: similar to AA sequence:RefSeq:WP_003898195.1;locus_tag=L2Z93_000261;product=DUF1906 domain-containing protein;protein_id=extdb:L2Z93_000261;transl_table=11
Mycobacterium brumae ATCC 51384	gene	263696	264469	F	ID=gene-L2Z93_000262;Name=L2Z93_000262;gbkey=Gene;gene_biotype=protein_coding;locus_tag=L2Z93_000262
Mycobacterium brumae ATCC 51384	CDS	263696	264469	F	ID=cds-L2Z93_000262;Parent=gene-L2Z93_000262;Name=extdb:L2Z93_000262;gbkey=CDS;inference=COORDINATES: similar to AA sequence:RefSeq:WP_019970312.1;locus_tag=L2Z93_000262;product=IclR family transcriptional regulator;protein_id=extdb:L2Z93_000262;transl_table=11
Mycobacterium brumae ATCC 51384	gene	264723	265604	F	ID=gene-L2Z93_000263;Name=L2Z93_000263;gbkey=Gene;gene_biotype=protein_coding;locus_tag=L2Z93_000263
Mycobacterium brumae ATCC 51384	CDS	264723	265604	F	ID=cds-L2Z93_000263;Parent=gene-L2Z93_000263;Name=extdb:L2Z93_000263;gbkey=CDS;inference=COORDINATES: protein motif:HMM:NF012575.2;locus_tag=L2Z93_000263;product=aromatic ring-hydroxylating dioxygenase subunit alpha;protein_id=extdb:L2Z93_000263;transl_table=11
Mycobacterium brumae ATCC 51384	pseudogene	265622	265819	F	ID=gene-L2Z93_000264;Name=L2Z93_000264;gbkey=Gene;gene_biotype=pseudogene;locus_tag=L2Z93_000264;pseudo=true
Mycobacterium brumae ATCC 51384	CDS	265622	265819	F	ID=cds-L2Z93_000264;Parent=gene-L2Z93_000264;Note=incomplete%3B partial on complete genome%3B missing N-terminus and C-terminus;Ontology_term=GO:0051536;gbkey=CDS;go_function=iron-sulfur cluster binding|0051536||IEA;inference=COORDINATES: similar to AA sequence:RefSeq:WP_020172743.1;locus_tag=L2Z93_000264;product=2Fe-2S iron-sulfur cluster-binding protein;pseudo=true;transl_table=11
Mycobacterium brumae ATCC 51384	gene	266109	267332	R	ID=gene-L2Z93_000265;Name=L2Z93_000265;gbkey=Gene;gene_biotype=protein_coding;locus_tag=L2Z93_000265
Mycobacterium brumae ATCC 51384	CDS	266109	267332	R	ID=cds-L2Z93_000265;Parent=gene-L2Z93_000265;Name=extdb:L2Z93_000265;gbkey=CDS;inference=COORDINATES: protein motif:HMM:NF018743.2;locus_tag=L2Z93_000265;product=DUF1343 domain-containing protein;protein_id=extdb:L2Z93_000265;transl_table=11
Mycobacterium brumae ATCC 51384	gene	267541	267614	R	ID=gene-L2Z93_000266;Name=L2Z93_000266;gbkey=Gene;gene_biotype=tRNA;locus_tag=L2Z93_000266
Mycobacterium brumae ATCC 51384	tRNA	267541	267614	R	ID=rna-L2Z93_000266;Parent=gene-L2Z93_000266;anticodon=(pos:complement(267578..267580));gbkey=tRNA;inference=COORDINATES: profile:tRNAscan-SE:2.0.7;locus_tag=L2Z93_000266;product=tRNA-Pro
Mycobacterium brumae ATCC 51384	exon	267541	267614	R	ID=exon-L2Z93_000266-1;Parent=rna-L2Z93_000266;anticodon=(pos:complement(267578..267580));gbkey=tRNA;inference=COORDINATES: profile:tRNAscan-SE:2.0.7;locus_tag=L2Z93_000266;product=tRNA-Pro
Mycobacterium brumae ATCC 51384	gene	267770	267928	F	ID=gene-L2Z93_000267;Name=L2Z93_000267;gbkey=Gene;gene_biotype=protein_coding;locus_tag=L2Z93_000267
Mycobacterium brumae ATCC 51384	CDS	267770	267928	F	ID=cds-L2Z93_000267;Parent=gene-L2Z93_000267;Name=extdb:L2Z93_000267;gbkey=CDS;inference=COORDINATES: ab initio prediction:GeneMarkS-2+;locus_tag=L2Z93_000267;product=hypothetical protein;protein_id=extdb:L2Z93_000267;transl_table=11
Mycobacterium brumae ATCC 51384	gene	267969	268928	R	ID=gene-L2Z93_000268;Name=L2Z93_000268;gbkey=Gene;gene_biotype=protein_coding;locus_tag=L2Z93_000268
Mycobacterium brumae ATCC 51384	CDS	267969	268928	R	ID=cds-L2Z93_000268;Parent=gene-L2Z93_000268;Name=extdb:L2Z93_000268;gbkey=CDS;inference=COORDINATES: similar to AA sequence:RefSeq:WP_011857263.1;locus_tag=L2Z93_000268;product=metallophosphoesterase;protein_id=extdb:L2Z93_000268;transl_table=11
Mycobacterium brumae ATCC 51384	gene	268988	269455	R	ID=gene-L2Z93_000269;Name=soxR;gbkey=Gene;gene=soxR;gene_biotype=protein_coding;locus_tag=L2Z93_000269
Mycobacterium brumae ATCC 51384	CDS	268988	269455	R	ID=cds-L2Z93_000269;Parent=gene-L2Z93_000269;Name=extdb:L2Z93_000269;Ontology_term=GO:0006355,GO:0006979,GO:0003677,GO:0003700,GO:0051537;gbkey=CDS;gene=soxR;go_function=DNA binding|0003677||IEA,DNA-binding transcription factor activity|0003700||IEA,2 iron%2C 2 sulfur cluster binding|0051537||IEA;go_process=regulation of transcription%2C DNA-templated|0006355||IEA,response to oxidative stress|000…
Mycobacterium brumae ATCC 51384	pseudogene	269516	270843	F	ID=gene-L2Z93_000270;Name=L2Z93_000270;gbkey=Gene;gene_biotype=pseudogene;locus_tag=L2Z93_000270;pseudo=true
Mycobacterium brumae ATCC 51384	CDS	269516	270843	F	ID=cds-L2Z93_000270;Parent=gene-L2Z93_000270;Note=frameshifted;gbkey=CDS;inference=COORDINATES: similar to AA sequence:RefSeq:WP_010844850.1;locus_tag=L2Z93_000270;product=ABC transporter ATP-binding protein/permease;pseudo=true;transl_table=11
Mycobacterium brumae ATCC 51384	gene	270803	273253	R	ID=gene-L2Z93_000271;Name=ponA2;gbkey=Gene;gene=ponA2;gene_biotype=protein_coding;locus_tag=L2Z93_000271
Mycobacterium brumae ATCC 51384	CDS	270803	273253	R	ID=cds-L2Z93_000271;Parent=gene-L2Z93_000271;Name=extdb:L2Z93_000271;gbkey=CDS;gene=ponA2;inference=COORDINATES: similar to AA sequence:RefSeq:WP_011892263.1;locus_tag=L2Z93_000271;product=transglycosylase/D%2CD-transpeptidase PonA2;protein_id=extdb:L2Z93_000271;transl_table=11
Mycobacterium brumae ATCC 51384	gene	273561	273914	F	ID=gene-L2Z93_000272;Name=L2Z93_000272;gbkey=Gene;gene_biotype=protein_coding;locus_tag=L2Z93_000272
Mycobacterium brumae ATCC 51384	CDS	273561	273914	F	ID=cds-L2Z93_000272;Parent=gene-L2Z93_000272;Name=extdb:L2Z93_000272;gbkey=CDS;inference=COORDINATES: similar to AA sequence:RefSeq:WP_007166636.1;locus_tag=L2Z93_000272;product=WhiB family transcriptional regulator;protein_id=extdb:L2Z93_000272;transl_table=11
Mycobacterium brumae ATCC 51384	gene	274047	275174	R	ID=gene-L2Z93_000273;Name=L2Z93_000273;gbkey=Gene;gene_biotype=protein_coding;locus_tag=L2Z93_000273
Mycobacterium brumae ATCC 51384	CDS	274047	275174	R	ID=cds-L2Z93_000273;Parent=gene-L2Z93_000273;Name=extdb:L2Z93_000273;gbkey=CDS;inference=COORDINATES: similar to AA sequence:RefSeq:WP_014210541.1;locus_tag=L2Z93_000273;product=ArsA family ATPase;protein_id=extdb:L2Z93_000273;transl_table=11
Mycobacterium brumae ATCC 51384	gene	275174	276190	R	ID=gene-L2Z93_000274;Name=L2Z93_000274;gbkey=Gene;gene_biotype=protein_coding;locus_tag=L2Z93_000274
Mycobacterium brumae ATCC 51384	CDS	275174	276190	R	ID=cds-L2Z93_000274;Parent=gene-L2Z93_000274;Name=extdb:L2Z93_000274;gbkey=CDS;inference=COORDINATES: similar to AA sequence:RefSeq:WP_003873303.1;locus_tag=L2Z93_000274;product=AAA family ATPase;protein_id=extdb:L2Z93_000274;transl_table=11
Mycobacterium brumae ATCC 51384	gene	276230	276391	F	ID=gene-L2Z93_000275;Name=L2Z93_000275;gbkey=Gene;gene_biotype=protein_coding;locus_tag=L2Z93_000275
Mycobacterium brumae ATCC 51384	CDS	276230	276391	F	ID=cds-L2Z93_000275;Parent=gene-L2Z93_000275;Name=extdb:L2Z93_000275;gbkey=CDS;inference=COORDINATES: similar to AA sequence:RefSeq:YP_178004.1;locus_tag=L2Z93_000275;product=DUF4177 domain-containing protein;protein_id=extdb:L2Z93_000275;transl_table=11
Mycobacterium brumae ATCC 51384	gene	276388	276852	F	ID=gene-L2Z93_000276;Name=L2Z93_000276;gbkey=Gene;gene_biotype=protein_coding;locus_tag=L2Z93_000276
Mycobacterium brumae ATCC 51384	CDS	276388	276852	F	ID=cds-L2Z93_000276;Parent=gene-L2Z93_000276;Name=extdb:L2Z93_000276;gbkey=CDS;inference=COORDINATES: similar to AA sequence:RefSeq:WP_011741882.1;locus_tag=L2Z93_000276;product=RidA family protein;protein_id=extdb:L2Z93_000276;transl_table=11
Mycobacterium brumae ATCC 51384	gene	276849	277619	F	ID=gene-L2Z93_000277;Name=L2Z93_000277;gbkey=Gene;gene_biotype=protein_coding;locus_tag=L2Z93_000277
Mycobacterium brumae ATCC 51384	CDS	276849	277619	F	ID=cds-L2Z93_000277;Parent=gene-L2Z93_000277;Name=extdb:L2Z93_000277;gbkey=CDS;inference=COORDINATES: similar to AA sequence:RefSeq:WP_005138630.1;locus_tag=L2Z93_000277;product=MBL fold metallo-hydrolase;protein_id=extdb:L2Z93_000277;transl_table=11
Mycobacterium brumae ATCC 51384	gene	277685	278359	R	ID=gene-L2Z93_000278;Name=L2Z93_000278;gbkey=Gene;gene_biotype=protein_coding;locus_tag=L2Z93_000278
Mycobacterium brumae ATCC 51384	CDS	277685	278359	R	ID=cds-L2Z93_000278;Parent=gene-L2Z93_000278;Name=extdb:L2Z93_000278;gbkey=CDS;inference=COORDINATES: similar to AA sequence:RefSeq:NP_218193.1;locus_tag=L2Z93_000278;product=Crp/Fnr family transcriptional regulator;protein_id=extdb:L2Z93_000278;transl_table=11
Mycobacterium brumae ATCC 51384	gene	278466	278756	R	ID=gene-L2Z93_000279;Name=L2Z93_000279;gbkey=Gene;gene_biotype=protein_coding;locus_tag=L2Z93_000279
Mycobacterium brumae ATCC 51384	CDS	278466	278756	R	ID=cds-L2Z93_000279;Parent=gene-L2Z93_000279;Name=extdb:L2Z93_000279;gbkey=CDS;inference=COORDINATES: similar to AA sequence:RefSeq:WP_011782560.1;locus_tag=L2Z93_000279;product=hypothetical protein;protein_id=extdb:L2Z93_000279;transl_table=11
Mycobacterium brumae ATCC 51384	gene	278927	279607	F	ID=gene-L2Z93_000280;Name=nth;gbkey=Gene;gene=nth;gene_biotype=protein_coding;locus_tag=L2Z93_000280
Mycobacterium brumae ATCC 51384	CDS	278927	279607	F	ID=cds-L2Z93_000280;Parent=gene-L2Z93_000280;Name=extdb:L2Z93_000280;Ontology_term=GO:0006281,GO:0003906;gbkey=CDS;gene=nth;go_function=DNA-(apurinic or apyrimidinic site) endonuclease activity|0003906||IEA;go_process=DNA repair|0006281||IEA;inference=COORDINATES: similar to AA sequence:RefSeq:WP_020172489.1;locus_tag=L2Z93_000280;product=endonuclease III;protein_id=extdb:L2Z93_000280;transl_tabl…
Mycobacterium brumae ATCC 51384	gene	279604	280221	F	ID=gene-L2Z93_000281;Name=L2Z93_000281;gbkey=Gene;gene_biotype=protein_coding;locus_tag=L2Z93_000281
Mycobacterium brumae ATCC 51384	CDS	279604	280221	F	ID=cds-L2Z93_000281;Parent=gene-L2Z93_000281;Name=extdb:L2Z93_000281;gbkey=CDS;inference=COORDINATES: similar to AA sequence:RefSeq:WP_005138649.1;locus_tag=L2Z93_000281;product=TlpA family protein disulfide reductase;protein_id=extdb:L2Z93_000281;transl_table=11
Mycobacterium brumae ATCC 51384	gene	280235	281005	F	ID=gene-L2Z93_000282;Name=L2Z93_000282;gbkey=Gene;gene_biotype=protein_coding;locus_tag=L2Z93_000282
Mycobacterium brumae ATCC 51384	CDS	280235	281005	F	ID=cds-L2Z93_000282;Parent=gene-L2Z93_000282;Name=extdb:L2Z93_000282;gbkey=CDS;inference=COORDINATES: similar to AA sequence:RefSeq:WP_003921618.1;locus_tag=L2Z93_000282;product=CoA pyrophosphatase;protein_id=extdb:L2Z93_000282;transl_table=11
Mycobacterium brumae ATCC 51384	gene	281012	282199	F	ID=gene-L2Z93_000283;Name=marP;gbkey=Gene;gene=marP;gene_biotype=protein_coding;locus_tag=L2Z93_000283
Mycobacterium brumae ATCC 51384	CDS	281012	282199	F	ID=cds-L2Z93_000283;Parent=gene-L2Z93_000283;Name=extdb:L2Z93_000283;gbkey=CDS;gene=marP;inference=COORDINATES: similar to AA sequence:RefSeq:WP_015309716.1;locus_tag=L2Z93_000283;product=acid resistance serine protease MarP;protein_id=extdb:L2Z93_000283;transl_table=11
Mycobacterium brumae ATCC 51384	gene	282396	283349	R	ID=gene-L2Z93_000284;Name=L2Z93_000284;gbkey=Gene;gene_biotype=protein_coding;locus_tag=L2Z93_000284
Mycobacterium brumae ATCC 51384	CDS	282396	283349	R	ID=cds-L2Z93_000284;Parent=gene-L2Z93_000284;Name=extdb:L2Z93_000284;gbkey=CDS;inference=COORDINATES: similar to AA sequence:RefSeq:WP_011731100.1;locus_tag=L2Z93_000284;product=alpha/beta hydrolase;protein_id=extdb:L2Z93_000284;transl_table=11
Mycobacterium brumae ATCC 51384	gene	283380	283892	R	ID=gene-L2Z93_000285;Name=L2Z93_000285;gbkey=Gene;gene_biotype=protein_coding;locus_tag=L2Z93_000285
Mycobacterium brumae ATCC 51384	CDS	283380	283892	R	ID=cds-L2Z93_000285;Parent=gene-L2Z93_000285;Name=extdb:L2Z93_000285;gbkey=CDS;inference=COORDINATES: similar to AA sequence:RefSeq:WP_013472934.1;locus_tag=L2Z93_000285;product=phage holin family protein;protein_id=extdb:L2Z93_000285;transl_table=11
Mycobacterium brumae ATCC 51384	gene	284138	284785	F	ID=gene-L2Z93_000286;Name=L2Z93_000286;gbkey=Gene;gene_biotype=protein_coding;locus_tag=L2Z93_000286
Mycobacterium brumae ATCC 51384	CDS	284138	284785	F	ID=cds-L2Z93_000286;Parent=gene-L2Z93_000286;Name=extdb:L2Z93_000286;gbkey=CDS;inference=COORDINATES: similar to AA sequence:RefSeq:WP_005134767.1;locus_tag=L2Z93_000286;product=S1 family peptidase;protein_id=extdb:L2Z93_000286;transl_table=11
Mycobacterium brumae ATCC 51384	gene	284796	285536	R	ID=gene-L2Z93_000287;Name=L2Z93_000287;gbkey=Gene;gene_biotype=protein_coding;locus_tag=L2Z93_000287
Mycobacterium brumae ATCC 51384	CDS	284796	285536	R	ID=cds-L2Z93_000287;Parent=gene-L2Z93_000287;Name=extdb:L2Z93_000287;gbkey=CDS;inference=COORDINATES: similar to AA sequence:RefSeq:WP_003921628.1;locus_tag=L2Z93_000287;product=oxidoreductase;protein_id=extdb:L2Z93_000287;transl_table=11
Mycobacterium brumae ATCC 51384	gene	285637	287595	F	ID=gene-L2Z93_000288;Name=acs;gbkey=Gene;gene=acs;gene_biotype=protein_coding;locus_tag=L2Z93_000288
Mycobacterium brumae ATCC 51384	CDS	285637	287595	F	ID=cds-L2Z93_000288;Parent=gene-L2Z93_000288;Name=extdb:L2Z93_000288;Ontology_term=GO:0019427,GO:0003987;gbkey=CDS;gene=acs;go_function=acetate-CoA ligase activity|0003987||IEA;go_process=acetyl-CoA biosynthetic process from acetate|0019427||IEA;inference=COORDINATES: similar to AA sequence:RefSeq:WP_011892278.1;locus_tag=L2Z93_000288;product=acetate--CoA ligase;protein_id=extdb:L2Z93_000288;tran…
Mycobacterium brumae ATCC 51384	gene	288091	288891	R	ID=gene-L2Z93_000289;Name=L2Z93_000289;gbkey=Gene;gene_biotype=protein_coding;locus_tag=L2Z93_000289
Mycobacterium brumae ATCC 51384	CDS	288091	288891	R	ID=cds-L2Z93_000289;Parent=gene-L2Z93_000289;Name=extdb:L2Z93_000289;gbkey=CDS;inference=COORDINATES: similar to AA sequence:RefSeq:WP_005064977.1;locus_tag=L2Z93_000289;product=HAD-IB family hydrolase;protein_id=extdb:L2Z93_000289;transl_table=11
Mycobacterium brumae ATCC 51384	gene	289430	290488	F	ID=gene-L2Z93_000290;Name=L2Z93_000290;gbkey=Gene;gene_biotype=protein_coding;locus_tag=L2Z93_000290
Mycobacterium brumae ATCC 51384	CDS	289430	290488	F	ID=cds-L2Z93_000290;Parent=gene-L2Z93_000290;Name=extdb:L2Z93_000290;gbkey=CDS;inference=COORDINATES: similar to AA sequence:RefSeq:WP_011562183.1;locus_tag=L2Z93_000290;product=hypothetical protein;protein_id=extdb:L2Z93_000290;transl_table=11
Mycobacterium brumae ATCC 51384	gene	290485	291639	F	ID=gene-L2Z93_000291;Name=L2Z93_000291;gbkey=Gene;gene_biotype=protein_coding;locus_tag=L2Z93_000291
Mycobacterium brumae ATCC 51384	CDS	290485	291639	F	ID=cds-L2Z93_000291;Parent=gene-L2Z93_000291;Name=extdb:L2Z93_000291;gbkey=CDS;inference=COORDINATES: similar to AA sequence:RefSeq:WP_018603559.1;locus_tag=L2Z93_000291;product=TadA family conjugal transfer-associated ATPase;protein_id=extdb:L2Z93_000291;transl_table=11
Mycobacterium brumae ATCC 51384	gene	291636	292418	F	ID=gene-L2Z93_000292;Name=L2Z93_000292;gbkey=Gene;gene_biotype=protein_coding;locus_tag=L2Z93_000292
Mycobacterium brumae ATCC 51384	CDS	291636	292418	F	ID=cds-L2Z93_000292;Parent=gene-L2Z93_000292;Name=extdb:L2Z93_000292;gbkey=CDS;inference=COORDINATES: similar to AA sequence:RefSeq:WP_013472927.1;locus_tag=L2Z93_000292;product=type II secretion system F family protein;protein_id=extdb:L2Z93_000292;transl_table=11
Mycobacterium brumae ATCC 51384	gene	292459	293022	F	ID=gene-L2Z93_000293;Name=L2Z93_000293;gbkey=Gene;gene_biotype=protein_coding;locus_tag=L2Z93_000293
Mycobacterium brumae ATCC 51384	CDS	292459	293022	F	ID=cds-L2Z93_000293;Parent=gene-L2Z93_000293;Name=extdb:L2Z93_000293;gbkey=CDS;inference=COORDINATES: similar to AA sequence:RefSeq:WP_005630790.1;locus_tag=L2Z93_000293;product=type II secretion system F family protein;protein_id=extdb:L2Z93_000293;transl_table=11
Mycobacterium brumae ATCC 51384	gene	293116	293298	F	ID=gene-L2Z93_000294;Name=L2Z93_000294;gbkey=Gene;gene_biotype=protein_coding;locus_tag=L2Z93_000294
Mycobacterium brumae ATCC 51384	CDS	293116	293298	F	ID=cds-L2Z93_000294;Parent=gene-L2Z93_000294;Name=extdb:L2Z93_000294;gbkey=CDS;inference=COORDINATES: similar to AA sequence:RefSeq:WP_015288597.1;locus_tag=L2Z93_000294;product=DUF4244 domain-containing protein;protein_id=extdb:L2Z93_000294;transl_table=11
Mycobacterium brumae ATCC 51384	gene	293322	293624	F	ID=gene-L2Z93_000295;Name=L2Z93_000295;gbkey=Gene;gene_biotype=protein_coding;locus_tag=L2Z93_000295
Mycobacterium brumae ATCC 51384	CDS	293322	293624	F	ID=cds-L2Z93_000295;Parent=gene-L2Z93_000295;Name=extdb:L2Z93_000295;gbkey=CDS;inference=COORDINATES: similar to AA sequence:RefSeq:WP_005515807.1;locus_tag=L2Z93_000295;product=pilus biosynthesis protein TadE;protein_id=extdb:L2Z93_000295;transl_table=11
Mycobacterium brumae ATCC 51384	gene	293668	294075	F	ID=gene-L2Z93_000296;Name=L2Z93_000296;gbkey=Gene;gene_biotype=protein_coding;locus_tag=L2Z93_000296
Mycobacterium brumae ATCC 51384	CDS	293668	294075	F	ID=cds-L2Z93_000296;Parent=gene-L2Z93_000296;Name=extdb:L2Z93_000296;gbkey=CDS;inference=COORDINATES: similar to AA sequence:RefSeq:WP_014817922.1;locus_tag=L2Z93_000296;product=flp pilus-assembly TadE/G-like family protein;protein_id=extdb:L2Z93_000296;transl_table=11
Mycobacterium brumae ATCC 51384	gene	294301	295362	R	ID=gene-L2Z93_000297;Name=L2Z93_000297;gbkey=Gene;gene_biotype=protein_coding;locus_tag=L2Z93_000297
Mycobacterium brumae ATCC 51384	CDS	294301	295362	R	ID=cds-L2Z93_000297;Parent=gene-L2Z93_000297;Name=extdb:L2Z93_000297;gbkey=CDS;inference=COORDINATES: protein motif:HMM:NF037478.2;locus_tag=L2Z93_000297;product=DUF5593 domain-containing protein;protein_id=extdb:L2Z93_000297;transl_table=11
Mycobacterium brumae ATCC 51384	gene	295622	297922	R	ID=gene-L2Z93_000298;Name=L2Z93_000298;gbkey=Gene;gene_biotype=protein_coding;locus_tag=L2Z93_000298
Mycobacterium brumae ATCC 51384	CDS	295622	297922	R	ID=cds-L2Z93_000298;Parent=gene-L2Z93_000298;Name=extdb:L2Z93_000298;Ontology_term=GO:0005524;gbkey=CDS;go_function=ATP binding|0005524||IEA;inference=COORDINATES: similar to AA sequence:RefSeq:WP_003897559.1;locus_tag=L2Z93_000298;product=DEAD/DEAH box helicase;protein_id=extdb:L2Z93_000298;transl_table=11
Mycobacterium brumae ATCC 51384	gene	298134	298337	F	ID=gene-L2Z93_000299;Name=L2Z93_000299;gbkey=Gene;gene_biotype=protein_coding;locus_tag=L2Z93_000299
Mycobacterium brumae ATCC 51384	CDS	298134	298337	F	ID=cds-L2Z93_000299;Parent=gene-L2Z93_000299;Name=extdb:L2Z93_000299;gbkey=CDS;inference=COORDINATES: similar to AA sequence:RefSeq:NP_218165.1;locus_tag=L2Z93_000299;product=cold-shock protein;protein_id=extdb:L2Z93_000299;transl_table=11
Mycobacterium brumae ATCC 51384	gene	298483	299061	F	ID=gene-L2Z93_000300;Name=L2Z93_000300;gbkey=Gene;gene_biotype=protein_coding;locus_tag=L2Z93_000300
Mycobacterium brumae ATCC 51384	CDS	298483	299061	F	ID=cds-L2Z93_000300;Parent=gene-L2Z93_000300;Name=extdb:L2Z93_000300;gbkey=CDS;inference=COORDINATES: similar to AA sequence:RefSeq:WP_003897557.1;locus_tag=L2Z93_000300;product=hypothetical protein;protein_id=extdb:L2Z93_000300;transl_table=11
Mycobacterium brumae ATCC 51384	gene	299247	302081	F	ID=gene-L2Z93_000301;Name=topA;gbkey=Gene;gene=topA;gene_biotype=protein_coding;locus_tag=L2Z93_000301
Mycobacterium brumae ATCC 51384	CDS	299247	302081	F	ID=cds-L2Z93_000301;Parent=gene-L2Z93_000301;Name=extdb:L2Z93_000301;Ontology_term=GO:0006260,GO:0006265,GO:0003677,GO:0003917,GO:0005737;gbkey=CDS;gene=topA;go_component=cytoplasm|0005737||IEA;go_function=DNA binding|0003677||IEA,DNA topoisomerase type I (single strand cut%2C ATP-independent) activity|0003917||IEA;go_process=DNA replication|0006260||IEA,DNA topological change|0006265||IEA;infere…
Mycobacterium brumae ATCC 51384	gene	302398	302769	R	ID=gene-L2Z93_000302;Name=L2Z93_000302;gbkey=Gene;gene_biotype=protein_coding;locus_tag=L2Z93_000302
Mycobacterium brumae ATCC 51384	CDS	302398	302769	R	ID=cds-L2Z93_000302;Parent=gene-L2Z93_000302;Name=extdb:L2Z93_000302;gbkey=CDS;inference=COORDINATES: similar to AA sequence:RefSeq:WP_013831024.1;locus_tag=L2Z93_000302;product=hypothetical protein;protein_id=extdb:L2Z93_000302;transl_table=11
Mycobacterium brumae ATCC 51384	gene	302883	303506	F	ID=gene-L2Z93_000303;Name=L2Z93_000303;gbkey=Gene;gene_biotype=protein_coding;locus_tag=L2Z93_000303
Mycobacterium brumae ATCC 51384	CDS	302883	303506	F	ID=cds-L2Z93_000303;Parent=gene-L2Z93_000303;Name=extdb:L2Z93_000303;gbkey=CDS;inference=COORDINATES: similar to AA sequence:RefSeq:WP_005177094.1;locus_tag=L2Z93_000303;product=class I SAM-dependent methyltransferase;protein_id=extdb:L2Z93_000303;transl_table=11
Mycobacterium brumae ATCC 51384	gene	303885	305462	R	ID=gene-L2Z93_000304;Name=L2Z93_000304;gbkey=Gene;gene_biotype=protein_coding;locus_tag=L2Z93_000304
Mycobacterium brumae ATCC 51384	CDS	303885	305462	R	ID=cds-L2Z93_000304;Parent=gene-L2Z93_000304;Name=extdb:L2Z93_000304;gbkey=CDS;inference=COORDINATES: similar to AA sequence:RefSeq:WP_018603576.1;locus_tag=L2Z93_000304;product=adenylate/guanylate cyclase domain-containing protein;protein_id=extdb:L2Z93_000304;transl_table=11
Mycobacterium brumae ATCC 51384	gene	305601	306815	F	ID=gene-L2Z93_000305;Name=L2Z93_000305;gbkey=Gene;gene_biotype=protein_coding;locus_tag=L2Z93_000305
Mycobacterium brumae ATCC 51384	CDS	305601	306815	F	ID=cds-L2Z93_000305;Parent=gene-L2Z93_000305;Name=extdb:L2Z93_000305;Ontology_term=GO:0006260,GO:0003677,GO:0003887,GO:0008408,GO:0009360;gbkey=CDS;go_component=DNA polymerase III complex|0009360||IEA;go_function=DNA binding|0003677||IEA,DNA-directed DNA polymerase activity|0003887||IEA,3'-5' exonuclease activity|0008408||IEA;go_process=DNA replication|0006260||IEA;inference=COORDINATES: similar …
Mycobacterium brumae ATCC 51384	gene	306842	306917	F	ID=gene-L2Z93_000306;Name=L2Z93_000306;gbkey=Gene;gene_biotype=tRNA;locus_tag=L2Z93_000306
Mycobacterium brumae ATCC 51384	tRNA	306842	306917	F	ID=rna-L2Z93_000306;Parent=gene-L2Z93_000306;anticodon=(pos:306875..306877);gbkey=tRNA;inference=COORDINATES: profile:tRNAscan-SE:2.0.7;locus_tag=L2Z93_000306;product=tRNA-Thr
Mycobacterium brumae ATCC 51384	exon	306842	306917	F	ID=exon-L2Z93_000306-1;Parent=rna-L2Z93_000306;anticodon=(pos:306875..306877);gbkey=tRNA;inference=COORDINATES: profile:tRNAscan-SE:2.0.7;locus_tag=L2Z93_000306;product=tRNA-Thr
Mycobacterium brumae ATCC 51384	gene	306961	307191	F	ID=gene-L2Z93_000307;Name=L2Z93_000307;gbkey=Gene;gene_biotype=protein_coding;locus_tag=L2Z93_000307
Mycobacterium brumae ATCC 51384	CDS	306961	307191	F	ID=cds-L2Z93_000307;Parent=gene-L2Z93_000307;Name=extdb:L2Z93_000307;gbkey=CDS;inference=COORDINATES: similar to AA sequence:RefSeq:WP_003901465.1;locus_tag=L2Z93_000307;product=ribbon-helix-helix domain-containing protein;protein_id=extdb:L2Z93_000307;transl_table=11
Mycobacterium brumae ATCC 51384	gene	307178	307522	F	ID=gene-L2Z93_000308;Name=L2Z93_000308;gbkey=Gene;gene_biotype=protein_coding;locus_tag=L2Z93_000308
Mycobacterium brumae ATCC 51384	CDS	307178	307522	F	ID=cds-L2Z93_000308;Parent=gene-L2Z93_000308;Name=extdb:L2Z93_000308;gbkey=CDS;inference=COORDINATES: similar to AA sequence:RefSeq:WP_013831006.1;locus_tag=L2Z93_000308;product=type II toxin-antitoxin system PemK/MazF family toxin;protein_id=extdb:L2Z93_000308;transl_table=11
Mycobacterium brumae ATCC 51384	gene	307586	307816	R	ID=gene-L2Z93_000309;Name=L2Z93_000309;gbkey=Gene;gene_biotype=protein_coding;locus_tag=L2Z93_000309
Mycobacterium brumae ATCC 51384	CDS	307586	307816	R	ID=cds-L2Z93_000309;Parent=gene-L2Z93_000309;Name=extdb:L2Z93_000309;gbkey=CDS;inference=COORDINATES: ab initio prediction:GeneMarkS-2+;locus_tag=L2Z93_000309;product=hypothetical protein;protein_id=extdb:L2Z93_000309;transl_table=11
Mycobacterium brumae ATCC 51384	pseudogene	307966	308717	F	ID=gene-L2Z93_000310;Name=L2Z93_000310;gbkey=Gene;gene_biotype=pseudogene;locus_tag=L2Z93_000310;pseudo=true
Mycobacterium brumae ATCC 51384	CDS	307966	308717	F	ID=cds-L2Z93_000310;Parent=gene-L2Z93_000310;Note=frameshifted;Ontology_term=GO:0016021;gbkey=CDS;go_component=integral component of membrane|0016021||IEA;inference=COORDINATES: similar to AA sequence:RefSeq:WP_003932813.1;locus_tag=L2Z93_000310;product=MFS transporter;pseudo=true;transl_table=11
Mycobacterium brumae ATCC 51384	gene	309211	312168	F	ID=gene-L2Z93_000311;Name=L2Z93_000311;gbkey=Gene;gene_biotype=protein_coding;locus_tag=L2Z93_000311
Mycobacterium brumae ATCC 51384	CDS	309211	312168	F	ID=cds-L2Z93_000311;Parent=gene-L2Z93_000311;Name=extdb:L2Z93_000311;gbkey=CDS;inference=COORDINATES: protein motif:HMM:NF019842.2;locus_tag=L2Z93_000311;product=PE-PPE domain-containing protein;protein_id=extdb:L2Z93_000311;transl_table=11
Mycobacterium brumae ATCC 51384	gene	312438	313199	R	ID=gene-L2Z93_000312;Name=L2Z93_000312;gbkey=Gene;gene_biotype=protein_coding;locus_tag=L2Z93_000312
Mycobacterium brumae ATCC 51384	CDS	312438	313199	R	ID=cds-L2Z93_000312;Parent=gene-L2Z93_000312;Name=extdb:L2Z93_000312;gbkey=CDS;inference=COORDINATES: similar to AA sequence:RefSeq:WP_003937311.1;locus_tag=L2Z93_000312;product=ATP-binding protein;protein_id=extdb:L2Z93_000312;transl_table=11
Mycobacterium brumae ATCC 51384	gene	313196	314890	R	ID=gene-L2Z93_000313;Name=istA;gbkey=Gene;gene=istA;gene_biotype=protein_coding;locus_tag=L2Z93_000313
Mycobacterium brumae ATCC 51384	CDS	313196	314890	R	ID=cds-L2Z93_000313;Parent=gene-L2Z93_000313;Name=extdb:L2Z93_000313;Ontology_term=GO:0004803;gbkey=CDS;gene=istA;go_function=transposase activity|0004803||IEA;inference=COORDINATES: similar to AA sequence:RefSeq:WP_010596902.1;locus_tag=L2Z93_000313;product=IS21 family transposase;protein_id=extdb:L2Z93_000313;transl_table=11
Mycobacterium brumae ATCC 51384	gene	315028	316605	R	ID=gene-L2Z93_000314;Name=L2Z93_000314;gbkey=Gene;gene_biotype=protein_coding;locus_tag=L2Z93_000314
Mycobacterium brumae ATCC 51384	CDS	315028	316605	R	ID=cds-L2Z93_000314;Parent=gene-L2Z93_000314;Name=extdb:L2Z93_000314;Ontology_term=GO:0004803;gbkey=CDS;go_function=transposase activity|0004803||IEA;inference=COORDINATES: similar to AA sequence:RefSeq:WP_005560267.1;locus_tag=L2Z93_000314;product=IS1634 family transposase;protein_id=extdb:L2Z93_000314;transl_table=11
Mycobacterium brumae ATCC 51384	gene	316652	318007	R	ID=gene-L2Z93_000315;Name=L2Z93_000315;gbkey=Gene;gene_biotype=protein_coding;locus_tag=L2Z93_000315
Mycobacterium brumae ATCC 51384	CDS	316652	318007	R	ID=cds-L2Z93_000315;Parent=gene-L2Z93_000315;Name=extdb:L2Z93_000315;Ontology_term=GO:0004803;gbkey=CDS;go_function=transposase activity|0004803||IEA;inference=COORDINATES: similar to AA sequence:RefSeq:WP_013470613.1;locus_tag=L2Z93_000315;product=IS256 family transposase;protein_id=extdb:L2Z93_000315;transl_table=11
Mycobacterium brumae ATCC 51384	gene	317970	318596	R	ID=gene-L2Z93_000316;Name=L2Z93_000316;gbkey=Gene;gene_biotype=protein_coding;locus_tag=L2Z93_000316
Mycobacterium brumae ATCC 51384	CDS	317970	318596	R	ID=cds-L2Z93_000316;Parent=gene-L2Z93_000316;Name=extdb:L2Z93_000316;Ontology_term=GO:0015074;gbkey=CDS;go_process=DNA integration|0015074||IEA;inference=COORDINATES: protein motif:HMM:NF012798.2;locus_tag=L2Z93_000316;product=tyrosine-type recombinase/integrase;protein_id=extdb:L2Z93_000316;transl_table=11
Mycobacterium brumae ATCC 51384	gene	318593	319267	R	ID=gene-L2Z93_000317;Name=L2Z93_000317;gbkey=Gene;gene_biotype=protein_coding;locus_tag=L2Z93_000317
Mycobacterium brumae ATCC 51384	CDS	318593	319267	R	ID=cds-L2Z93_000317;Parent=gene-L2Z93_000317;Name=extdb:L2Z93_000317;Ontology_term=GO:0015074;gbkey=CDS;go_process=DNA integration|0015074||IEA;inference=COORDINATES: protein motif:HMM:NF012798.2;locus_tag=L2Z93_000317;product=tyrosine-type recombinase/integrase;protein_id=extdb:L2Z93_000317;transl_table=11
Mycobacterium brumae ATCC 51384	pseudogene	319928	320098	F	ID=gene-L2Z93_000318;Name=L2Z93_000318;gbkey=Gene;gene_biotype=putative pseudogene;locus_tag=L2Z93_000318;	Pseudogene only predicted by PGAP.
Mycobacterium brumae ATCC 51384	CDS	319928	320098	F	ID=cds-L2Z93_000318;Parent=gene-L2Z93_000318;Note= putative pseudogene, incomplete%3B partial on complete genome%3B missing N-terminus;gbkey=CDS;inference=COORDINATES: similar to AA sequence:RefSeq:WP_005938731.1;locus_tag=L2Z93_000318;product=HNH endonuclease;transl_table=11	Pseudogene only predicted by PGAP.
Mycobacterium brumae ATCC 51384	gene	320378	322147	R	ID=gene-L2Z93_000319;Name=L2Z93_000319;gbkey=Gene;gene_biotype=protein_coding;locus_tag=L2Z93_000319
Mycobacterium brumae ATCC 51384	CDS	320378	322147	R	ID=cds-L2Z93_000319;Parent=gene-L2Z93_000319;Name=extdb:L2Z93_000319;gbkey=CDS;inference=COORDINATES: similar to AA sequence:RefSeq:WP_010948856.1;locus_tag=L2Z93_000319;product=hypothetical protein;protein_id=extdb:L2Z93_000319;transl_table=11
Mycobacterium brumae ATCC 51384	gene	322203	323195	R	ID=gene-L2Z93_000320;Name=galE;gbkey=Gene;gene=galE;gene_biotype=protein_coding;locus_tag=L2Z93_000320
Mycobacterium brumae ATCC 51384	CDS	322203	323195	R	ID=cds-L2Z93_000320;Parent=gene-L2Z93_000320;Name=extdb:L2Z93_000320;Ontology_term=GO:0006012,GO:0003978;gbkey=CDS;gene=galE;go_function=UDP-glucose 4-epimerase activity|0003978||IEA;go_process=galactose metabolic process|0006012||IEA;inference=COORDINATES: similar to AA sequence:RefSeq:WP_005630753.1;locus_tag=L2Z93_000320;product=UDP-glucose 4-epimerase GalE;protein_id=extdb:L2Z93_000320;transl…
Mycobacterium brumae ATCC 51384	gene	323242	323646	R	ID=gene-L2Z93_000321;Name=L2Z93_000321;gbkey=Gene;gene_biotype=protein_coding;locus_tag=L2Z93_000321
Mycobacterium brumae ATCC 51384	CDS	323242	323646	R	ID=cds-L2Z93_000321;Parent=gene-L2Z93_000321;Name=extdb:L2Z93_000321;gbkey=CDS;inference=COORDINATES: ab initio prediction:GeneMarkS-2+;locus_tag=L2Z93_000321;product=hypothetical protein;protein_id=extdb:L2Z93_000321;transl_table=11
Mycobacterium brumae ATCC 51384	gene	323948	324385	F	ID=gene-L2Z93_000322;Name=L2Z93_000322;gbkey=Gene;gene_biotype=protein_coding;locus_tag=L2Z93_000322
Mycobacterium brumae ATCC 51384	CDS	323948	324385	F	ID=cds-L2Z93_000322;Parent=gene-L2Z93_000322;Name=extdb:L2Z93_000322;gbkey=CDS;inference=COORDINATES: ab initio prediction:GeneMarkS-2+;locus_tag=L2Z93_000322;product=hypothetical protein;protein_id=extdb:L2Z93_000322;transl_table=11
Mycobacterium brumae ATCC 51384	gene	324382	326520	F	ID=gene-L2Z93_000323;Name=L2Z93_000323;gbkey=Gene;gene_biotype=protein_coding;locus_tag=L2Z93_000323
Mycobacterium brumae ATCC 51384	CDS	324382	326520	F	ID=cds-L2Z93_000323;Parent=gene-L2Z93_000323;Name=extdb:L2Z93_000323;gbkey=CDS;inference=COORDINATES: protein motif:HMM:NF037368.2;locus_tag=L2Z93_000323;product=DUF5631 domain-containing protein;protein_id=extdb:L2Z93_000323;transl_table=11
Mycobacterium brumae ATCC 51384	gene	326652	328061	R	ID=gene-L2Z93_000324;Name=L2Z93_000324;gbkey=Gene;gene_biotype=protein_coding;locus_tag=L2Z93_000324
Mycobacterium brumae ATCC 51384	CDS	326652	328061	R	ID=cds-L2Z93_000324;Parent=gene-L2Z93_000324;Name=extdb:L2Z93_000324;gbkey=CDS;inference=COORDINATES: similar to AA sequence:RefSeq:WP_003882567.1;locus_tag=L2Z93_000324;product=hypothetical protein;protein_id=extdb:L2Z93_000324;transl_table=11
Mycobacterium brumae ATCC 51384	gene	328058	329413	R	ID=gene-L2Z93_000325;Name=L2Z93_000325;gbkey=Gene;gene_biotype=protein_coding;locus_tag=L2Z93_000325
Mycobacterium brumae ATCC 51384	CDS	328058	329413	R	ID=cds-L2Z93_000325;Parent=gene-L2Z93_000325;Name=extdb:L2Z93_000325;gbkey=CDS;inference=COORDINATES: similar to AA sequence:RefSeq:WP_019510781.1;locus_tag=L2Z93_000325;product=M1 family metallopeptidase;protein_id=extdb:L2Z93_000325;transl_table=11
Mycobacterium brumae ATCC 51384	gene	329380	333264	R	ID=gene-L2Z93_000326;Name=L2Z93_000326;gbkey=Gene;gene_biotype=protein_coding;locus_tag=L2Z93_000326
Mycobacterium brumae ATCC 51384	CDS	329380	333264	R	ID=cds-L2Z93_000326;Parent=gene-L2Z93_000326;Name=extdb:L2Z93_000326;gbkey=CDS;inference=COORDINATES: similar to AA sequence:RefSeq:WP_006243835.1;locus_tag=L2Z93_000326;product=amino acid adenylation domain-containing protein;protein_id=extdb:L2Z93_000326;transl_table=11
Mycobacterium brumae ATCC 51384	gene	333465	334427	F	ID=gene-L2Z93_000327;Name=L2Z93_000327;gbkey=Gene;gene_biotype=protein_coding;locus_tag=L2Z93_000327
Mycobacterium brumae ATCC 51384	CDS	333465	334427	F	ID=cds-L2Z93_000327;Parent=gene-L2Z93_000327;Name=extdb:L2Z93_000327;gbkey=CDS;inference=COORDINATES: similar to AA sequence:RefSeq:WP_005083469.1;locus_tag=L2Z93_000327;product=TerC family protein;protein_id=extdb:L2Z93_000327;transl_table=11
Mycobacterium brumae ATCC 51384	gene	334424	335347	R	ID=gene-L2Z93_000328;Name=L2Z93_000328;gbkey=Gene;gene_biotype=protein_coding;locus_tag=L2Z93_000328
Mycobacterium brumae ATCC 51384	CDS	334424	335347	R	ID=cds-L2Z93_000328;Parent=gene-L2Z93_000328;Name=extdb:L2Z93_000328;gbkey=CDS;inference=COORDINATES: ab initio prediction:GeneMarkS-2+;locus_tag=L2Z93_000328;product=hypothetical protein;protein_id=extdb:L2Z93_000328;transl_table=11
Mycobacterium brumae ATCC 51384	gene	335369	335647	R	ID=gene-L2Z93_000329;Name=L2Z93_000329;gbkey=Gene;gene_biotype=protein_coding;locus_tag=L2Z93_000329
Mycobacterium brumae ATCC 51384	CDS	335369	335647	R	ID=cds-L2Z93_000329;Parent=gene-L2Z93_000329;Name=extdb:L2Z93_000329;gbkey=CDS;inference=COORDINATES: similar to AA sequence:RefSeq:WP_013472908.1;locus_tag=L2Z93_000329;product=OHCU decarboxylase;protein_id=extdb:L2Z93_000329;transl_table=11
Mycobacterium brumae ATCC 51384	gene	335722	336210	R	ID=gene-L2Z93_000330;Name=L2Z93_000330;gbkey=Gene;gene_biotype=protein_coding;locus_tag=L2Z93_000330
Mycobacterium brumae ATCC 51384	CDS	335722	336210	R	ID=cds-L2Z93_000330;Parent=gene-L2Z93_000330;Name=extdb:L2Z93_000330;gbkey=CDS;inference=COORDINATES: similar to AA sequence:RefSeq:NP_218145.1;locus_tag=L2Z93_000330;product=inorganic diphosphatase;protein_id=extdb:L2Z93_000330;transl_table=11
Mycobacterium brumae ATCC 51384	gene	336298	337668	F	ID=gene-L2Z93_000331;Name=dacB;gbkey=Gene;gene=dacB;gene_biotype=protein_coding;locus_tag=L2Z93_000331
Mycobacterium brumae ATCC 51384	CDS	336298	337668	F	ID=cds-L2Z93_000331;Parent=gene-L2Z93_000331;Name=extdb:L2Z93_000331;Ontology_term=GO:0009252,GO:0004175,GO:0009002;gbkey=CDS;gene=dacB;go_function=endopeptidase activity|0004175||IEA,serine-type D-Ala-D-Ala carboxypeptidase activity|0009002||IEA;go_process=peptidoglycan biosynthetic process|0009252||IEA;inference=COORDINATES: similar to AA sequence:RefSeq:WP_011562155.1;locus_tag=L2Z93_000331;pr…
Mycobacterium brumae ATCC 51384	gene	337683	338720	F	ID=gene-L2Z93_000332;Name=L2Z93_000332;gbkey=Gene;gene_biotype=protein_coding;locus_tag=L2Z93_000332
Mycobacterium brumae ATCC 51384	CDS	337683	338720	F	ID=cds-L2Z93_000332;Parent=gene-L2Z93_000332;Name=extdb:L2Z93_000332;gbkey=CDS;inference=COORDINATES: similar to AA sequence:RefSeq:WP_003897513.1;locus_tag=L2Z93_000332;product=zinc-dependent metalloprotease;protein_id=extdb:L2Z93_000332;transl_table=11
Mycobacterium brumae ATCC 51384	gene	338744	339670	F	ID=gene-L2Z93_000333;Name=tilS;gbkey=Gene;gene=tilS;gene_biotype=protein_coding;locus_tag=L2Z93_000333
Mycobacterium brumae ATCC 51384	CDS	338744	339670	F	ID=cds-L2Z93_000333;Parent=gene-L2Z93_000333;Name=extdb:L2Z93_000333;Ontology_term=GO:0006400,GO:0016879;gbkey=CDS;gene=tilS;go_function=ligase activity%2C forming carbon-nitrogen bonds|0016879||IEA;go_process=tRNA modification|0006400||IEA;inference=COORDINATES: similar to AA sequence:RefSeq:WP_003931756.1;locus_tag=L2Z93_000333;product=tRNA lysidine(34) synthetase TilS;protein_id=extdb:L2Z93_00…
Mycobacterium brumae ATCC 51384	gene	339702	340280	F	ID=gene-L2Z93_000334;Name=hpt;gbkey=Gene;gene=hpt;gene_biotype=protein_coding;locus_tag=L2Z93_000334
Mycobacterium brumae ATCC 51384	CDS	339702	340280	F	ID=cds-L2Z93_000334;Parent=gene-L2Z93_000334;Name=extdb:L2Z93_000334;Ontology_term=GO:0006166;gbkey=CDS;gene=hpt;go_process=purine ribonucleoside salvage|0006166||IEA;inference=COORDINATES: similar to AA sequence:RefSeq:WP_011562152.1;locus_tag=L2Z93_000334;product=hypoxanthine phosphoribosyltransferase;protein_id=extdb:L2Z93_000334;transl_table=11
Mycobacterium brumae ATCC 51384	gene	340277	341014	R	ID=gene-L2Z93_000335;Name=L2Z93_000335;gbkey=Gene;gene_biotype=protein_coding;locus_tag=L2Z93_000335
Mycobacterium brumae ATCC 51384	CDS	340277	341014	R	ID=cds-L2Z93_000335;Parent=gene-L2Z93_000335;Name=extdb:L2Z93_000335;Note=The SIMPL domain is named for its presence in mouse protein SIMPL (signalling molecule that associates with mouse pelle-like kinase). Bacterial member BP26%2C from Brucella%2C was shown to assemble into a channel-like structure%2C while YggE from E. coli has been associated with resistance to oxidative stress.;gbkey=CDS;inf…
Mycobacterium brumae ATCC 51384	gene	341109	343475	F	ID=gene-L2Z93_000336;Name=ftsH;gbkey=Gene;gene=ftsH;gene_biotype=protein_coding;locus_tag=L2Z93_000336
Mycobacterium brumae ATCC 51384	CDS	341109	343475	F	ID=cds-L2Z93_000336;Parent=gene-L2Z93_000336;Name=extdb:L2Z93_000336;Ontology_term=GO:0006508,GO:0051301,GO:0004222,GO:0016887;gbkey=CDS;gene=ftsH;go_function=metalloendopeptidase activity|0004222||IEA,ATP hydrolysis activity|0016887||IEA;go_process=proteolysis|0006508||IEA,cell division|0051301||IEA;inference=COORDINATES: similar to AA sequence:RefSeq:WP_003888562.1;locus_tag=L2Z93_000336;produc…
Mycobacterium brumae ATCC 51384	gene	343475	344056	F	ID=gene-L2Z93_000337;Name=folE;gbkey=Gene;gene=folE;gene_biotype=protein_coding;locus_tag=L2Z93_000337
Mycobacterium brumae ATCC 51384	CDS	343475	344056	F	ID=cds-L2Z93_000337;Parent=gene-L2Z93_000337;Name=extdb:L2Z93_000337;Ontology_term=GO:0042559,GO:0046654,GO:0003934;gbkey=CDS;gene=folE;go_function=GTP cyclohydrolase I activity|0003934||IEA;go_process=pteridine-containing compound biosynthetic process|0042559||IEA,tetrahydrofolate biosynthetic process|0046654||IEA;inference=COORDINATES: similar to AA sequence:RefSeq:WP_005138794.1;locus_tag=L2Z9…
Mycobacterium brumae ATCC 51384	gene	344053	344886	F	ID=gene-L2Z93_000338;Name=folP;gbkey=Gene;gene=folP;gene_biotype=protein_coding;locus_tag=L2Z93_000338
Mycobacterium brumae ATCC 51384	CDS	344053	344886	F	ID=cds-L2Z93_000338;Parent=gene-L2Z93_000338;Name=extdb:L2Z93_000338;Ontology_term=GO:0009396,GO:0004156;gbkey=CDS;gene=folP;go_function=dihydropteroate synthase activity|0004156||IEA;go_process=folic acid-containing compound biosynthetic process|0009396||IEA;inference=COORDINATES: similar to AA sequence:RefSeq:WP_003882539.1;locus_tag=L2Z93_000338;product=dihydropteroate synthase;protein_id=extd…
Mycobacterium brumae ATCC 51384	gene	344879	345271	F	ID=gene-L2Z93_000339;Name=folB;gbkey=Gene;gene=folB;gene_biotype=protein_coding;locus_tag=L2Z93_000339
Mycobacterium brumae ATCC 51384	CDS	344879	345271	F	ID=cds-L2Z93_000339;Parent=gene-L2Z93_000339;Name=extdb:L2Z93_000339;Ontology_term=GO:0006760,GO:0004150;gbkey=CDS;gene=folB;go_function=dihydroneopterin aldolase activity|0004150||IEA;go_process=folic acid-containing compound metabolic process|0006760||IEA;inference=COORDINATES: similar to AA sequence:RefSeq:WP_005138800.1;locus_tag=L2Z93_000339;product=dihydroneopterin aldolase;protein_id=extdb…
Mycobacterium brumae ATCC 51384	gene	345268	345777	F	ID=gene-L2Z93_000340;Name=folK;gbkey=Gene;gene=folK;gene_biotype=protein_coding;locus_tag=L2Z93_000340
Mycobacterium brumae ATCC 51384	CDS	345268	345777	F	ID=cds-L2Z93_000340;Parent=gene-L2Z93_000340;Name=extdb:L2Z93_000340;Ontology_term=GO:0009396,GO:0003848;gbkey=CDS;gene=folK;go_function=2-amino-4-hydroxy-6-hydroxymethyldihydropteridine diphosphokinase activity|0003848||IEA;go_process=folic acid-containing compound biosynthetic process|0009396||IEA;inference=COORDINATES: similar to AA sequence:RefSeq:WP_008712997.1;locus_tag=L2Z93_000340;product…
Mycobacterium brumae ATCC 51384	gene	345780	346259	F	ID=gene-L2Z93_000341;Name=L2Z93_000341;gbkey=Gene;gene_biotype=protein_coding;locus_tag=L2Z93_000341
Mycobacterium brumae ATCC 51384	CDS	345780	346259	F	ID=cds-L2Z93_000341;Parent=gene-L2Z93_000341;Name=extdb:L2Z93_000341;gbkey=CDS;inference=COORDINATES: similar to AA sequence:RefSeq:WP_011782506.1;locus_tag=L2Z93_000341;product=DUF3180 domain-containing protein;protein_id=extdb:L2Z93_000341;transl_table=11
Mycobacterium brumae ATCC 51384	gene	346339	347634	F	ID=gene-L2Z93_000342;Name=L2Z93_000342;gbkey=Gene;gene_biotype=protein_coding;locus_tag=L2Z93_000342
Mycobacterium brumae ATCC 51384	CDS	346339	347634	F	ID=cds-L2Z93_000342;Parent=gene-L2Z93_000342;Name=extdb:L2Z93_000342;gbkey=CDS;inference=COORDINATES: similar to AA sequence:RefSeq:WP_011782505.1;locus_tag=L2Z93_000342;product=hypothetical protein;protein_id=extdb:L2Z93_000342;transl_table=11
Mycobacterium brumae ATCC 51384	gene	347724	348635	F	ID=gene-L2Z93_000343;Name=L2Z93_000343;gbkey=Gene;gene_biotype=protein_coding;locus_tag=L2Z93_000343
Mycobacterium brumae ATCC 51384	CDS	347724	348635	F	ID=cds-L2Z93_000343;Parent=gene-L2Z93_000343;Name=extdb:L2Z93_000343;gbkey=CDS;inference=COORDINATES: similar to AA sequence:RefSeq:WP_015357454.1;locus_tag=L2Z93_000343;product=DUF2520 domain-containing protein;protein_id=extdb:L2Z93_000343;transl_table=11
Mycobacterium brumae ATCC 51384	gene	348632	349504	F	ID=gene-L2Z93_000344;Name=panC;gbkey=Gene;gene=panC;gene_biotype=protein_coding;locus_tag=L2Z93_000344
Mycobacterium brumae ATCC 51384	CDS	348632	349504	F	ID=cds-L2Z93_000344;Parent=gene-L2Z93_000344;Name=extdb:L2Z93_000344;Ontology_term=GO:0015940,GO:0004592;gbkey=CDS;gene=panC;go_function=pantoate-beta-alanine ligase activity|0004592||IEA;go_process=pantothenate biosynthetic process|0015940||IEA;inference=COORDINATES: similar to AA sequence:RefSeq:WP_014210603.1;locus_tag=L2Z93_000344;product=pantoate--beta-alanine ligase;protein_id=extdb:L2Z93_0…
Mycobacterium brumae ATCC 51384	gene	349511	349933	F	ID=gene-L2Z93_000345;Name=L2Z93_000345;gbkey=Gene;gene_biotype=protein_coding;locus_tag=L2Z93_000345
Mycobacterium brumae ATCC 51384	CDS	349511	349933	F	ID=cds-L2Z93_000345;Parent=gene-L2Z93_000345;Name=extdb:L2Z93_000345;Ontology_term=GO:0006523,GO:0004068;gbkey=CDS;go_function=aspartate 1-decarboxylase activity|0004068||IEA;go_process=alanine biosynthetic process|0006523||IEA;inference=COORDINATES: similar to AA sequence:RefSeq:WP_003875613.1;locus_tag=L2Z93_000345;product=aspartate 1-decarboxylase;protein_id=extdb:L2Z93_000345;transl_table=11
Mycobacterium brumae ATCC 51384	gene	349933	350733	F	ID=gene-L2Z93_000346;Name=L2Z93_000346;gbkey=Gene;gene_biotype=protein_coding;locus_tag=L2Z93_000346
Mycobacterium brumae ATCC 51384	CDS	349933	350733	F	ID=cds-L2Z93_000346;Parent=gene-L2Z93_000346;Name=extdb:L2Z93_000346;gbkey=CDS;inference=COORDINATES: similar to AA sequence:RefSeq:WP_011892323.1;locus_tag=L2Z93_000346;product=type III pantothenate kinase;protein_id=extdb:L2Z93_000346;transl_table=11
Mycobacterium brumae ATCC 51384	gene	350772	352274	F	ID=gene-L2Z93_000347;Name=lysS;gbkey=Gene;gene=lysS;gene_biotype=protein_coding;locus_tag=L2Z93_000347
Mycobacterium brumae ATCC 51384	CDS	350772	352274	F	ID=cds-L2Z93_000347;Parent=gene-L2Z93_000347;Name=extdb:L2Z93_000347;Ontology_term=GO:0006430,GO:0004824,GO:0005737;gbkey=CDS;gene=lysS;go_component=cytoplasm|0005737||IEA;go_function=lysine-tRNA ligase activity|0004824||IEA;go_process=lysyl-tRNA aminoacylation|0006430||IEA;inference=COORDINATES: similar to AA sequence:RefSeq:WP_020100915.1;locus_tag=L2Z93_000347;product=lysine--tRNA ligase;prote…
Mycobacterium brumae ATCC 51384	gene	352380	352721	F	ID=gene-L2Z93_000348;Name=L2Z93_000348;gbkey=Gene;gene_biotype=protein_coding;locus_tag=L2Z93_000348
Mycobacterium brumae ATCC 51384	CDS	352380	352721	F	ID=cds-L2Z93_000348;Parent=gene-L2Z93_000348;Name=extdb:L2Z93_000348;gbkey=CDS;inference=COORDINATES: similar to AA sequence:RefSeq:NP_218114.1;locus_tag=L2Z93_000348;product=Lsr2 family protein;protein_id=extdb:L2Z93_000348;transl_table=11
Mycobacterium brumae ATCC 51384	gene	352931	355450	F	ID=gene-L2Z93_000349;Name=clpC1;gbkey=Gene;gene=clpC1;gene_biotype=protein_coding;locus_tag=L2Z93_000349
Mycobacterium brumae ATCC 51384	CDS	352931	355450	F	ID=cds-L2Z93_000349;Parent=gene-L2Z93_000349;Name=extdb:L2Z93_000349;gbkey=CDS;gene=clpC1;inference=COORDINATES: similar to AA sequence:RefSeq:WP_019512608.1;locus_tag=L2Z93_000349;product=ATP-dependent protease ATP-binding subunit ClpC;protein_id=extdb:L2Z93_000349;transl_table=11
Mycobacterium brumae ATCC 51384	gene	355632	355850	F	ID=gene-L2Z93_000350;Name=L2Z93_000350;gbkey=Gene;gene_biotype=protein_coding;locus_tag=L2Z93_000350
Mycobacterium brumae ATCC 51384	CDS	355632	355850	F	ID=cds-L2Z93_000350;Parent=gene-L2Z93_000350;Name=extdb:L2Z93_000350;gbkey=CDS;inference=COORDINATES: similar to AA sequence:RefSeq:WP_011892328.1;locus_tag=L2Z93_000350;product=CbtB-domain containing protein;protein_id=extdb:L2Z93_000350;transl_table=11
Mycobacterium brumae ATCC 51384	gene	355872	356669	F	ID=gene-L2Z93_000351;Name=L2Z93_000351;gbkey=Gene;gene_biotype=protein_coding;locus_tag=L2Z93_000351
Mycobacterium brumae ATCC 51384	CDS	355872	356669	F	ID=cds-L2Z93_000351;Parent=gene-L2Z93_000351;Name=extdb:L2Z93_000351;gbkey=CDS;inference=COORDINATES: similar to AA sequence:RefSeq:WP_011731030.1;locus_tag=L2Z93_000351;product=CbtA family protein;protein_id=extdb:L2Z93_000351;transl_table=11
Mycobacterium brumae ATCC 51384	gene	356666	357220	F	ID=gene-L2Z93_000352;Name=L2Z93_000352;gbkey=Gene;gene_biotype=protein_coding;locus_tag=L2Z93_000352
Mycobacterium brumae ATCC 51384	CDS	356666	357220	F	ID=cds-L2Z93_000352;Parent=gene-L2Z93_000352;Name=extdb:L2Z93_000352;gbkey=CDS;inference=COORDINATES: similar to AA sequence:RefSeq:WP_013472888.1;locus_tag=L2Z93_000352;product=histidine phosphatase family protein;protein_id=extdb:L2Z93_000352;transl_table=11
Mycobacterium brumae ATCC 51384	gene	357430	358749	R	ID=gene-L2Z93_000353;Name=L2Z93_000353;gbkey=Gene;gene_biotype=protein_coding;locus_tag=L2Z93_000353
Mycobacterium brumae ATCC 51384	CDS	357430	358749	R	ID=cds-L2Z93_000353;Parent=gene-L2Z93_000353;Name=extdb:L2Z93_000353;gbkey=CDS;inference=COORDINATES: similar to AA sequence:RefSeq:WP_011892331.1;locus_tag=L2Z93_000353;product=serine hydrolase;protein_id=extdb:L2Z93_000353;transl_table=11
Mycobacterium brumae ATCC 51384	gene	358730	359044	R	ID=gene-L2Z93_000354;Name=mhuD;gbkey=Gene;gene=mhuD;gene_biotype=protein_coding;locus_tag=L2Z93_000354
Mycobacterium brumae ATCC 51384	CDS	358730	359044	R	ID=cds-L2Z93_000354;Parent=gene-L2Z93_000354;Name=extdb:L2Z93_000354;gbkey=CDS;gene=mhuD;inference=COORDINATES: similar to AA sequence:RefSeq:WP_019512603.1;locus_tag=L2Z93_000354;product=mycobilin-forming heme oxygenase MhuD;protein_id=extdb:L2Z93_000354;transl_table=11
Mycobacterium brumae ATCC 51384	gene	359067	359825	F	ID=gene-L2Z93_000355;Name=L2Z93_000355;gbkey=Gene;gene_biotype=protein_coding;locus_tag=L2Z93_000355
Mycobacterium brumae ATCC 51384	CDS	359067	359825	F	ID=cds-L2Z93_000355;Parent=gene-L2Z93_000355;Name=extdb:L2Z93_000355;gbkey=CDS;inference=COORDINATES: similar to AA sequence:RefSeq:WP_020100897.1;locus_tag=L2Z93_000355;product=alpha/beta hydrolase;protein_id=extdb:L2Z93_000355;transl_table=11
Mycobacterium brumae ATCC 51384	gene	360010	360831	F	ID=gene-L2Z93_000356;Name=L2Z93_000356;gbkey=Gene;gene_biotype=protein_coding;locus_tag=L2Z93_000356
Mycobacterium brumae ATCC 51384	CDS	360010	360831	F	ID=cds-L2Z93_000356;Parent=gene-L2Z93_000356;Name=extdb:L2Z93_000356;gbkey=CDS;inference=COORDINATES: similar to AA sequence:RefSeq:WP_011211466.1;locus_tag=L2Z93_000356;product=LppX_LprAFG lipoprotein;protein_id=extdb:L2Z93_000356;transl_table=11
Mycobacterium brumae ATCC 51384	gene	361043	362425	F	ID=gene-L2Z93_000357;Name=L2Z93_000357;gbkey=Gene;gene_biotype=protein_coding;locus_tag=L2Z93_000357
Mycobacterium brumae ATCC 51384	CDS	361043	362425	F	ID=cds-L2Z93_000357;Parent=gene-L2Z93_000357;Name=extdb:L2Z93_000357;Ontology_term=GO:0006629;gbkey=CDS;go_process=lipid metabolic process|0006629||IEA;inference=COORDINATES: similar to AA sequence:RefSeq:WP_020699773.1;locus_tag=L2Z93_000357;product=fatty acid desaturase;protein_id=extdb:L2Z93_000357;transl_table=11
Mycobacterium brumae ATCC 51384	gene	362462	363640	F	ID=gene-L2Z93_000358;Name=L2Z93_000358;gbkey=Gene;gene_biotype=protein_coding;locus_tag=L2Z93_000358
Mycobacterium brumae ATCC 51384	CDS	362462	363640	F	ID=cds-L2Z93_000358;Parent=gene-L2Z93_000358;Name=extdb:L2Z93_000358;gbkey=CDS;inference=COORDINATES: similar to AA sequence:RefSeq:WP_020106884.1;locus_tag=L2Z93_000358;product=type III polyketide synthase;protein_id=extdb:L2Z93_000358;transl_table=11
Mycobacterium brumae ATCC 51384	gene	363651	365408	F	ID=gene-L2Z93_000359;Name=L2Z93_000359;gbkey=Gene;gene_biotype=protein_coding;locus_tag=L2Z93_000359
Mycobacterium brumae ATCC 51384	CDS	363651	365408	F	ID=cds-L2Z93_000359;Parent=gene-L2Z93_000359;Name=extdb:L2Z93_000359;Ontology_term=GO:0005524;gbkey=CDS;go_function=ATP binding|0005524||IEA;inference=COORDINATES: similar to AA sequence:RefSeq:WP_013126956.1;locus_tag=L2Z93_000359;product=ATP-binding cassette domain-containing protein;protein_id=extdb:L2Z93_000359;transl_table=11
Mycobacterium brumae ATCC 51384	gene	365385	366284	R	ID=gene-L2Z93_000360;Name=L2Z93_000360;gbkey=Gene;gene_biotype=protein_coding;locus_tag=L2Z93_000360
Mycobacterium brumae ATCC 51384	CDS	365385	366284	R	ID=cds-L2Z93_000360;Parent=gene-L2Z93_000360;Name=extdb:L2Z93_000360;gbkey=CDS;inference=COORDINATES: similar to AA sequence:RefSeq:WP_003930669.1;locus_tag=L2Z93_000360;product=A/G-specific adenine glycosylase;protein_id=extdb:L2Z93_000360;transl_table=11
Mycobacterium brumae ATCC 51384	gene	366293	366964	F	ID=gene-L2Z93_000361;Name=L2Z93_000361;gbkey=Gene;gene_biotype=protein_coding;locus_tag=L2Z93_000361
Mycobacterium brumae ATCC 51384	CDS	366293	366964	F	ID=cds-L2Z93_000361;Parent=gene-L2Z93_000361;Name=extdb:L2Z93_000361;gbkey=CDS;inference=COORDINATES: similar to AA sequence:RefSeq:NP_218105.1;locus_tag=L2Z93_000361;product=carbonic anhydrase;protein_id=extdb:L2Z93_000361;transl_table=11
Mycobacterium brumae ATCC 51384	gene	366968	367627	R	ID=gene-L2Z93_000362;Name=L2Z93_000362;gbkey=Gene;gene_biotype=protein_coding;locus_tag=L2Z93_000362
Mycobacterium brumae ATCC 51384	CDS	366968	367627	R	ID=cds-L2Z93_000362;Parent=gene-L2Z93_000362;Name=extdb:L2Z93_000362;gbkey=CDS;inference=COORDINATES: similar to AA sequence:RefSeq:WP_007467981.1;locus_tag=L2Z93_000362;product=response regulator transcription factor;protein_id=extdb:L2Z93_000362;transl_table=11
Mycobacterium brumae ATCC 51384	gene	367614	368795	R	ID=gene-L2Z93_000363;Name=L2Z93_000363;gbkey=Gene;gene_biotype=protein_coding;locus_tag=L2Z93_000363
Mycobacterium brumae ATCC 51384	CDS	367614	368795	R	ID=cds-L2Z93_000363;Parent=gene-L2Z93_000363;Name=extdb:L2Z93_000363;Ontology_term=GO:0016021;gbkey=CDS;go_component=integral component of membrane|0016021||IEA;inference=COORDINATES: similar to AA sequence:RefSeq:WP_008262429.1;locus_tag=L2Z93_000363;product=histidine kinase;protein_id=extdb:L2Z93_000363;transl_table=11
Mycobacterium brumae ATCC 51384	gene	368929	369306	F	ID=gene-L2Z93_000364;Name=L2Z93_000364;gbkey=Gene;gene_biotype=protein_coding;locus_tag=L2Z93_000364
Mycobacterium brumae ATCC 51384	CDS	368929	369306	F	ID=cds-L2Z93_000364;Parent=gene-L2Z93_000364;Name=extdb:L2Z93_000364;gbkey=CDS;inference=COORDINATES: similar to AA sequence:RefSeq:WP_011782643.1;locus_tag=L2Z93_000364;product=hypothetical protein;protein_id=extdb:L2Z93_000364;transl_table=11
Mycobacterium brumae ATCC 51384	gene	369281	372097	F	ID=gene-L2Z93_000365;Name=L2Z93_000365;gbkey=Gene;gene_biotype=protein_coding;locus_tag=L2Z93_000365
Mycobacterium brumae ATCC 51384	CDS	369281	372097	F	ID=cds-L2Z93_000365;Parent=gene-L2Z93_000365;Name=extdb:L2Z93_000365;gbkey=CDS;inference=COORDINATES: similar to AA sequence:RefSeq:WP_007467984.1;locus_tag=L2Z93_000365;product=RND family transporter;protein_id=extdb:L2Z93_000365;transl_table=11
Mycobacterium brumae ATCC 51384	gene	372124	372900	F	ID=gene-L2Z93_000366;Name=L2Z93_000366;gbkey=Gene;gene_biotype=protein_coding;locus_tag=L2Z93_000366
Mycobacterium brumae ATCC 51384	CDS	372124	372900	F	ID=cds-L2Z93_000366;Parent=gene-L2Z93_000366;Name=extdb:L2Z93_000366;gbkey=CDS;inference=COORDINATES: similar to AA sequence:RefSeq:WP_013830802.1;locus_tag=L2Z93_000366;product=hypothetical protein;protein_id=extdb:L2Z93_000366;transl_table=11
Mycobacterium brumae ATCC 51384	gene	373109	374014	F	ID=gene-L2Z93_000367;Name=L2Z93_000367;gbkey=Gene;gene_biotype=protein_coding;locus_tag=L2Z93_000367
Mycobacterium brumae ATCC 51384	CDS	373109	374014	F	ID=cds-L2Z93_000367;Parent=gene-L2Z93_000367;Name=extdb:L2Z93_000367;gbkey=CDS;inference=COORDINATES: similar to AA sequence:RefSeq:WP_005144112.1;locus_tag=L2Z93_000367;product=endonuclease domain-containing protein;protein_id=extdb:L2Z93_000367;transl_table=11
Mycobacterium brumae ATCC 51384	gene	374188	375234	R	ID=gene-L2Z93_000368;Name=disA;gbkey=Gene;gene=disA;gene_biotype=protein_coding;locus_tag=L2Z93_000368
Mycobacterium brumae ATCC 51384	CDS	374188	375234	R	ID=cds-L2Z93_000368;Parent=gene-L2Z93_000368;Name=extdb:L2Z93_000368;gbkey=CDS;gene=disA;inference=COORDINATES: similar to AA sequence:RefSeq:WP_007166542.1;locus_tag=L2Z93_000368;product=DNA integrity scanning diadenylate cyclase DisA;protein_id=extdb:L2Z93_000368;transl_table=11
Mycobacterium brumae ATCC 51384	gene	375291	376730	R	ID=gene-L2Z93_000369;Name=radA;gbkey=Gene;gene=radA;gene_biotype=protein_coding;locus_tag=L2Z93_000369
Mycobacterium brumae ATCC 51384	CDS	375291	376730	R	ID=cds-L2Z93_000369;Parent=gene-L2Z93_000369;Name=extdb:L2Z93_000369;Ontology_term=GO:0006281,GO:0005524;gbkey=CDS;gene=radA;go_function=ATP binding|0005524||IEA;go_process=DNA repair|0006281||IEA;inference=COORDINATES: similar to AA sequence:RefSeq:WP_006243791.1;locus_tag=L2Z93_000369;product=DNA repair protein RadA;protein_id=extdb:L2Z93_000369;transl_table=11
Mycobacterium brumae ATCC 51384	gene	376774	377364	R	ID=gene-L2Z93_000370;Name=L2Z93_000370;gbkey=Gene;gene_biotype=protein_coding;locus_tag=L2Z93_000370
Mycobacterium brumae ATCC 51384	CDS	376774	377364	R	ID=cds-L2Z93_000370;Parent=gene-L2Z93_000370;Name=extdb:L2Z93_000370;gbkey=CDS;inference=COORDINATES: similar to AA sequence:RefSeq:WP_011562118.1;locus_tag=L2Z93_000370;product=hypothetical protein;protein_id=extdb:L2Z93_000370;transl_table=11
Mycobacterium brumae ATCC 51384	gene	377620	378108	F	ID=gene-L2Z93_000371;Name=carD;gbkey=Gene;gene=carD;gene_biotype=protein_coding;locus_tag=L2Z93_000371
Mycobacterium brumae ATCC 51384	CDS	377620	378108	F	ID=cds-L2Z93_000371;Parent=gene-L2Z93_000371;Name=extdb:L2Z93_000371;gbkey=CDS;gene=carD;inference=COORDINATES: similar to AA sequence:RefSeq:NP_218100.1;locus_tag=L2Z93_000371;product=RNA polymerase-binding transcription factor CarD;protein_id=extdb:L2Z93_000371;transl_table=11
Mycobacterium brumae ATCC 51384	gene	378115	378783	F	ID=gene-L2Z93_000372;Name=ispD;gbkey=Gene;gene=ispD;gene_biotype=protein_coding;locus_tag=L2Z93_000372
Mycobacterium brumae ATCC 51384	CDS	378115	378783	F	ID=cds-L2Z93_000372;Parent=gene-L2Z93_000372;Name=extdb:L2Z93_000372;Ontology_term=GO:0019288,GO:0050518;gbkey=CDS;gene=ispD;go_function=2-C-methyl-D-erythritol 4-phosphate cytidylyltransferase activity|0050518||IEA;go_process=isopentenyl diphosphate biosynthetic process%2C methylerythritol 4-phosphate pathway|0019288||IEA;inference=COORDINATES: similar to AA sequence:RefSeq:WP_011857196.1;locus_…
Mycobacterium brumae ATCC 51384	gene	378783	379253	F	ID=gene-L2Z93_000373;Name=ispF;gbkey=Gene;gene=ispF;gene_biotype=protein_coding;locus_tag=L2Z93_000373
Mycobacterium brumae ATCC 51384	CDS	378783	379253	F	ID=cds-L2Z93_000373;Parent=gene-L2Z93_000373;Name=extdb:L2Z93_000373;Ontology_term=GO:0019288,GO:0008685;gbkey=CDS;gene=ispF;go_function=2-C-methyl-D-erythritol 2%2C4-cyclodiphosphate synthase activity|0008685||IEA;go_process=isopentenyl diphosphate biosynthetic process%2C methylerythritol 4-phosphate pathway|0019288||IEA;inference=COORDINATES: similar to AA sequence:RefSeq:WP_005138868.1;locus_t…
Mycobacterium brumae ATCC 51384	gene	379265	380683	F	ID=gene-L2Z93_000374;Name=cysS;gbkey=Gene;gene=cysS;gene_biotype=protein_coding;locus_tag=L2Z93_000374
Mycobacterium brumae ATCC 51384	CDS	379265	380683	F	ID=cds-L2Z93_000374;Parent=gene-L2Z93_000374;Name=extdb:L2Z93_000374;Ontology_term=GO:0006423,GO:0004817,GO:0005737;gbkey=CDS;gene=cysS;go_component=cytoplasm|0005737||IEA;go_function=cysteine-tRNA ligase activity|0004817||IEA;go_process=cysteinyl-tRNA aminoacylation|0006423||IEA;inference=COORDINATES: similar to AA sequence:RefSeq:WP_019972117.1;locus_tag=L2Z93_000374;product=cysteine--tRNA liga…
Mycobacterium brumae ATCC 51384	gene	380683	381624	F	ID=gene-L2Z93_000375;Name=rlmB;gbkey=Gene;gene=rlmB;gene_biotype=protein_coding;locus_tag=L2Z93_000375
Mycobacterium brumae ATCC 51384	CDS	380683	381624	F	ID=cds-L2Z93_000375;Parent=gene-L2Z93_000375;Name=extdb:L2Z93_000375;Ontology_term=GO:0009451,GO:0008173;gbkey=CDS;gene=rlmB;go_function=RNA methyltransferase activity|0008173||IEA;go_process=RNA modification|0009451||IEA;inference=COORDINATES: similar to AA sequence:RefSeq:WP_019972118.1;locus_tag=L2Z93_000375;product=23S rRNA (guanosine(2251)-2'-O)-methyltransferase RlmB;protein_id=extdb:L2Z93_…
Mycobacterium brumae ATCC 51384	gene	381632	382327	R	ID=gene-L2Z93_000376;Name=L2Z93_000376;gbkey=Gene;gene_biotype=protein_coding;locus_tag=L2Z93_000376
Mycobacterium brumae ATCC 51384	CDS	381632	382327	R	ID=cds-L2Z93_000376;Parent=gene-L2Z93_000376;Name=extdb:L2Z93_000376;gbkey=CDS;inference=COORDINATES: similar to AA sequence:RefSeq:WP_011731009.1;locus_tag=L2Z93_000376;product=TIGR03943 family protein;protein_id=extdb:L2Z93_000376;transl_table=11
Mycobacterium brumae ATCC 51384	gene	382324	383253	R	ID=gene-L2Z93_000377;Name=L2Z93_000377;gbkey=Gene;gene_biotype=protein_coding;locus_tag=L2Z93_000377
Mycobacterium brumae ATCC 51384	CDS	382324	383253	R	ID=cds-L2Z93_000377;Parent=gene-L2Z93_000377;Name=extdb:L2Z93_000377;gbkey=CDS;inference=COORDINATES: similar to AA sequence:RefSeq:WP_003882488.1;locus_tag=L2Z93_000377;product=permease;protein_id=extdb:L2Z93_000377;transl_table=11
Mycobacterium brumae ATCC 51384	pseudogene	383260	383982	F	ID=gene-L2Z93_000378;Name=L2Z93_000378;gbkey=Gene;gene_biotype=pseudogene;locus_tag=L2Z93_000378;pseudo=true
Mycobacterium brumae ATCC 51384	CDS	383260	383982	F	ID=cds-L2Z93_000378;Parent=gene-L2Z93_000378;Note=incomplete%3B partial on complete genome%3B missing N-terminus;Ontology_term=GO:0005215,GO:0005524,GO:0016887,GO:0016021;gbkey=CDS;go_component=integral component of membrane|0016021||IEA;go_function=transporter activity|0005215||IEA,ATP binding|0005524||IEA,ATP hydrolysis activity|0016887||IEA;inference=COORDINATES: similar to AA sequence:RefSeq:…
Mycobacterium brumae ATCC 51384	gene	383956	385188	R	ID=gene-L2Z93_000379;Name=L2Z93_000379;gbkey=Gene;gene_biotype=protein_coding;locus_tag=L2Z93_000379
Mycobacterium brumae ATCC 51384	CDS	383956	385188	R	ID=cds-L2Z93_000379;Parent=gene-L2Z93_000379;Name=extdb:L2Z93_000379;Ontology_term=GO:0015075,GO:0016021;gbkey=CDS;go_component=integral component of membrane|0016021||IEA;go_function=ion transmembrane transporter activity|0015075||IEA;inference=COORDINATES: similar to AA sequence:RefSeq:WP_011857191.1;locus_tag=L2Z93_000379;product=SLC13 family permease;protein_id=extdb:L2Z93_000379;transl_table…
Mycobacterium brumae ATCC 51384	gene	385198	386118	R	ID=gene-L2Z93_000380;Name=L2Z93_000380;gbkey=Gene;gene_biotype=protein_coding;locus_tag=L2Z93_000380
Mycobacterium brumae ATCC 51384	CDS	385198	386118	R	ID=cds-L2Z93_000380;Parent=gene-L2Z93_000380;Name=extdb:L2Z93_000380;gbkey=CDS;inference=COORDINATES: similar to AA sequence:RefSeq:WP_011723651.1;locus_tag=L2Z93_000380;product=MBL fold metallo-hydrolase;protein_id=extdb:L2Z93_000380;transl_table=11
Mycobacterium brumae ATCC 51384	gene	386118	386888	R	ID=gene-L2Z93_000381;Name=L2Z93_000381;gbkey=Gene;gene_biotype=protein_coding;locus_tag=L2Z93_000381
Mycobacterium brumae ATCC 51384	CDS	386118	386888	R	ID=cds-L2Z93_000381;Parent=gene-L2Z93_000381;Name=extdb:L2Z93_000381;gbkey=CDS;inference=COORDINATES: similar to AA sequence:RefSeq:WP_003882460.1;locus_tag=L2Z93_000381;product=LamB/YcsF family protein;protein_id=extdb:L2Z93_000381;transl_table=11
Mycobacterium brumae ATCC 51384	gene	387144	388115	F	ID=gene-L2Z93_000382;Name=L2Z93_000382;gbkey=Gene;gene_biotype=protein_coding;locus_tag=L2Z93_000382
Mycobacterium brumae ATCC 51384	CDS	387144	388115	F	ID=cds-L2Z93_000382;Parent=gene-L2Z93_000382;Name=extdb:L2Z93_000382;gbkey=CDS;inference=COORDINATES: similar to AA sequence:RefSeq:WP_003930655.1;locus_tag=L2Z93_000382;product=zinc ABC transporter substrate-binding protein;protein_id=extdb:L2Z93_000382;transl_table=11
Mycobacterium brumae ATCC 51384	gene	388102	388893	F	ID=gene-L2Z93_000383;Name=L2Z93_000383;gbkey=Gene;gene_biotype=protein_coding;locus_tag=L2Z93_000383
Mycobacterium brumae ATCC 51384	CDS	388102	388893	F	ID=cds-L2Z93_000383;Parent=gene-L2Z93_000383;Name=extdb:L2Z93_000383;gbkey=CDS;inference=COORDINATES: similar to AA sequence:RefSeq:WP_011892352.1;locus_tag=L2Z93_000383;product=ABC transporter ATP-binding protein;protein_id=extdb:L2Z93_000383;transl_table=11
Mycobacterium brumae ATCC 51384	gene	388890	389747	F	ID=gene-L2Z93_000384;Name=L2Z93_000384;gbkey=Gene;gene_biotype=protein_coding;locus_tag=L2Z93_000384
Mycobacterium brumae ATCC 51384	CDS	388890	389747	F	ID=cds-L2Z93_000384;Parent=gene-L2Z93_000384;Name=extdb:L2Z93_000384;gbkey=CDS;inference=COORDINATES: similar to AA sequence:RefSeq:WP_011562094.1;locus_tag=L2Z93_000384;product=metal ABC transporter permease;protein_id=extdb:L2Z93_000384;transl_table=11
Mycobacterium brumae ATCC 51384	gene	389790	390884	F	ID=gene-L2Z93_000385;Name=L2Z93_000385;gbkey=Gene;gene_biotype=protein_coding;locus_tag=L2Z93_000385
Mycobacterium brumae ATCC 51384	CDS	389790	390884	F	ID=cds-L2Z93_000385;Parent=gene-L2Z93_000385;Name=extdb:L2Z93_000385;gbkey=CDS;inference=COORDINATES: similar to AA sequence:RefSeq:WP_003897443.1;locus_tag=L2Z93_000385;product=LacI family DNA-binding transcriptional regulator;protein_id=extdb:L2Z93_000385;transl_table=11
Mycobacterium brumae ATCC 51384	gene	391007	392566	F	ID=gene-L2Z93_000386;Name=L2Z93_000386;gbkey=Gene;gene_biotype=protein_coding;locus_tag=L2Z93_000386
Mycobacterium brumae ATCC 51384	CDS	391007	392566	F	ID=cds-L2Z93_000386;Parent=gene-L2Z93_000386;Name=extdb:L2Z93_000386;gbkey=CDS;inference=COORDINATES: protein motif:HMM:NF014741.2;locus_tag=L2Z93_000386;product=HNH endonuclease;protein_id=extdb:L2Z93_000386;transl_table=11
Mycobacterium brumae ATCC 51384	gene	392649	393392	R	ID=gene-L2Z93_000387;Name=otsB;gbkey=Gene;gene=otsB;gene_biotype=protein_coding;locus_tag=L2Z93_000387
Mycobacterium brumae ATCC 51384	CDS	392649	393392	R	ID=cds-L2Z93_000387;Parent=gene-L2Z93_000387;Name=extdb:L2Z93_000387;Ontology_term=GO:0005992,GO:0004805;gbkey=CDS;gene=otsB;go_function=trehalose-phosphatase activity|0004805||IEA;go_process=trehalose biosynthetic process|0005992||IEA;inference=COORDINATES: similar to AA sequence:RefSeq:WP_011782454.1;locus_tag=L2Z93_000387;product=trehalose-phosphatase;protein_id=extdb:L2Z93_000387;transl_table…
Mycobacterium brumae ATCC 51384	gene	393389	394519	R	ID=gene-L2Z93_000388;Name=L2Z93_000388;gbkey=Gene;gene_biotype=protein_coding;locus_tag=L2Z93_000388
Mycobacterium brumae ATCC 51384	CDS	393389	394519	R	ID=cds-L2Z93_000388;Parent=gene-L2Z93_000388;Name=extdb:L2Z93_000388;Ontology_term=GO:0009058;gbkey=CDS;go_process=biosynthetic process|0009058||IEA;inference=COORDINATES: similar to AA sequence:RefSeq:WP_013830648.1;locus_tag=L2Z93_000388;product=aminotransferase class I/II-fold pyridoxal phosphate-dependent enzyme;protein_id=extdb:L2Z93_000388;transl_table=11
Mycobacterium brumae ATCC 51384	gene	394536	395252	F	ID=gene-L2Z93_000389;Name=L2Z93_000389;gbkey=Gene;gene_biotype=protein_coding;locus_tag=L2Z93_000389
Mycobacterium brumae ATCC 51384	CDS	394536	395252	F	ID=cds-L2Z93_000389;Parent=gene-L2Z93_000389;Name=extdb:L2Z93_000389;Ontology_term=GO:0008233;gbkey=CDS;go_function=peptidase activity|0008233||IEA;inference=COORDINATES: similar to AA sequence:RefSeq:WP_011778467.1;locus_tag=L2Z93_000389;product=M15 family metallopeptidase;protein_id=extdb:L2Z93_000389;transl_table=11
Mycobacterium brumae ATCC 51384	gene	395311	395748	F	ID=gene-L2Z93_000390;Name=L2Z93_000390;gbkey=Gene;gene_biotype=protein_coding;locus_tag=L2Z93_000390
Mycobacterium brumae ATCC 51384	CDS	395311	395748	F	ID=cds-L2Z93_000390;Parent=gene-L2Z93_000390;Name=extdb:L2Z93_000390;gbkey=CDS;inference=COORDINATES: ab initio prediction:GeneMarkS-2+;locus_tag=L2Z93_000390;product=hypothetical protein;protein_id=extdb:L2Z93_000390;transl_table=11
Mycobacterium brumae ATCC 51384	gene	395857	396489	F	ID=gene-L2Z93_000391;Name=L2Z93_000391;gbkey=Gene;gene_biotype=protein_coding;locus_tag=L2Z93_000391
Mycobacterium brumae ATCC 51384	CDS	395857	396489	F	ID=cds-L2Z93_000391;Parent=gene-L2Z93_000391;Name=extdb:L2Z93_000391;Ontology_term=GO:0006810,GO:0005488,GO:0005576;gbkey=CDS;go_component=extracellular region|0005576||IEA;go_function=binding|0005488||IEA;go_process=transport|0006810||IEA;inference=COORDINATES: protein motif:HMM:NF027839.2;locus_tag=L2Z93_000391;product=hemophore-related protein;protein_id=extdb:L2Z93_000391;transl_table=11
Mycobacterium brumae ATCC 51384	gene	396744	397331	F	ID=gene-L2Z93_000392;Name=L2Z93_000392;gbkey=Gene;gene_biotype=protein_coding;locus_tag=L2Z93_000392
Mycobacterium brumae ATCC 51384	CDS	396744	397331	F	ID=cds-L2Z93_000392;Parent=gene-L2Z93_000392;Name=extdb:L2Z93_000392;gbkey=CDS;inference=COORDINATES: similar to AA sequence:RefSeq:WP_011730169.1;locus_tag=L2Z93_000392;product=peroxiredoxin;protein_id=extdb:L2Z93_000392;transl_table=11
Mycobacterium brumae ATCC 51384	gene	397335	397874	F	ID=gene-L2Z93_000393;Name=L2Z93_000393;gbkey=Gene;gene_biotype=protein_coding;locus_tag=L2Z93_000393
Mycobacterium brumae ATCC 51384	CDS	397335	397874	F	ID=cds-L2Z93_000393;Parent=gene-L2Z93_000393;Name=extdb:L2Z93_000393;gbkey=CDS;inference=COORDINATES: similar to AA sequence:RefSeq:WP_019513565.1;locus_tag=L2Z93_000393;product=carboxymuconolactone decarboxylase family protein;protein_id=extdb:L2Z93_000393;transl_table=11
Mycobacterium brumae ATCC 51384	gene	397968	398999	F	ID=gene-L2Z93_000394;Name=L2Z93_000394;gbkey=Gene;gene_biotype=protein_coding;locus_tag=L2Z93_000394
Mycobacterium brumae ATCC 51384	CDS	397968	398999	F	ID=cds-L2Z93_000394;Parent=gene-L2Z93_000394;Name=extdb:L2Z93_000394;gbkey=CDS;inference=COORDINATES: similar to AA sequence:RefSeq:WP_015628990.1;locus_tag=L2Z93_000394;product=LLM class F420-dependent oxidoreductase;protein_id=extdb:L2Z93_000394;transl_table=11
Mycobacterium brumae ATCC 51384	gene	399003	400601	F	ID=gene-L2Z93_000395;Name=L2Z93_000395;gbkey=Gene;gene_biotype=protein_coding;locus_tag=L2Z93_000395
Mycobacterium brumae ATCC 51384	CDS	399003	400601	F	ID=cds-L2Z93_000395;Parent=gene-L2Z93_000395;Name=extdb:L2Z93_000395;Ontology_term=GO:0003824,GO:0030976;gbkey=CDS;go_function=catalytic activity|0003824||IEA,thiamine pyrophosphate binding|0030976||IEA;inference=COORDINATES: similar to AA sequence:RefSeq:WP_011892442.1;locus_tag=L2Z93_000395;product=acetolactate synthase large subunit;protein_id=extdb:L2Z93_000395;transl_table=11
Mycobacterium brumae ATCC 51384	gene	400632	401189	F	ID=gene-L2Z93_000396;Name=L2Z93_000396;gbkey=Gene;gene_biotype=protein_coding;locus_tag=L2Z93_000396
Mycobacterium brumae ATCC 51384	CDS	400632	401189	F	ID=cds-L2Z93_000396;Parent=gene-L2Z93_000396;Name=extdb:L2Z93_000396;gbkey=CDS;inference=COORDINATES: protein motif:HMM:NF028187.2;locus_tag=L2Z93_000396;product=DUF5078 domain-containing protein;protein_id=extdb:L2Z93_000396;transl_table=11
Mycobacterium brumae ATCC 51384	gene	401193	402629	R	ID=gene-L2Z93_000397;Name=L2Z93_000397;gbkey=Gene;gene_biotype=protein_coding;locus_tag=L2Z93_000397
Mycobacterium brumae ATCC 51384	CDS	401193	402629	R	ID=cds-L2Z93_000397;Parent=gene-L2Z93_000397;Name=extdb:L2Z93_000397;gbkey=CDS;inference=COORDINATES: similar to AA sequence:RefSeq:WP_003875732.1;locus_tag=L2Z93_000397;product=trehalose-6-phosphate synthase;protein_id=extdb:L2Z93_000397;transl_table=11
Mycobacterium brumae ATCC 51384	gene	402630	402791	R	ID=gene-L2Z93_000398;Name=L2Z93_000398;gbkey=Gene;gene_biotype=protein_coding;locus_tag=L2Z93_000398
Mycobacterium brumae ATCC 51384	CDS	402630	402791	R	ID=cds-L2Z93_000398;Parent=gene-L2Z93_000398;Name=extdb:L2Z93_000398;gbkey=CDS;inference=COORDINATES: similar to AA sequence:RefSeq:WP_003897289.1;locus_tag=L2Z93_000398;product=hypothetical protein;protein_id=extdb:L2Z93_000398;transl_table=11
Mycobacterium brumae ATCC 51384	pseudogene	402983	404050	R	ID=gene-L2Z93_000399;Name=L2Z93_000399;gbkey=Gene;gene_biotype=putative pseudogene;locus_tag=L2Z93_000399;	Pseudogene only predicted by PGAP.
Mycobacterium brumae ATCC 51384	CDS	402983	404050	R	ID=cds-L2Z93_000399;Parent=gene-L2Z93_000399;Note= putative pseudogene, incomplete%3B partial on complete genome%3B missing C-terminus;gbkey=CDS;inference=COORDINATES: similar to AA sequence:RefSeq:WP_003905093.1;locus_tag=L2Z93_000399;product=LCP family protein;transl_table=11	Pseudogene only predicted by PGAP.
Mycobacterium brumae ATCC 51384	gene	404114	405004	R	ID=gene-L2Z93_000400;Name=L2Z93_000400;gbkey=Gene;gene_biotype=protein_coding;locus_tag=L2Z93_000400
Mycobacterium brumae ATCC 51384	CDS	404114	405004	R	ID=cds-L2Z93_000400;Parent=gene-L2Z93_000400;Name=extdb:L2Z93_000400;gbkey=CDS;inference=COORDINATES: protein motif:HMM:NF012791.2;locus_tag=L2Z93_000400;product=universal stress protein;protein_id=extdb:L2Z93_000400;transl_table=11
Mycobacterium brumae ATCC 51384	gene	405001	406443	R	ID=gene-L2Z93_000401;Name=L2Z93_000401;gbkey=Gene;gene_biotype=protein_coding;locus_tag=L2Z93_000401
Mycobacterium brumae ATCC 51384	CDS	405001	406443	R	ID=cds-L2Z93_000401;Parent=gene-L2Z93_000401;Name=extdb:L2Z93_000401;Ontology_term=GO:0016020;gbkey=CDS;go_component=membrane|0016020||IEA;inference=COORDINATES: similar to AA sequence:RefSeq:WP_019749274.1;locus_tag=L2Z93_000401;product=amino acid permease;protein_id=extdb:L2Z93_000401;transl_table=11
Mycobacterium brumae ATCC 51384	gene	406614	407294	R	ID=gene-L2Z93_000402;Name=L2Z93_000402;gbkey=Gene;gene_biotype=protein_coding;locus_tag=L2Z93_000402
Mycobacterium brumae ATCC 51384	CDS	406614	407294	R	ID=cds-L2Z93_000402;Parent=gene-L2Z93_000402;Name=extdb:L2Z93_000402;gbkey=CDS;inference=COORDINATES: similar to AA sequence:RefSeq:WP_011557764.1;locus_tag=L2Z93_000402;product=DUF899 domain-containing protein;protein_id=extdb:L2Z93_000402;transl_table=11
Mycobacterium brumae ATCC 51384	gene	407338	407964	F	ID=gene-L2Z93_000403;Name=L2Z93_000403;gbkey=Gene;gene_biotype=protein_coding;locus_tag=L2Z93_000403
Mycobacterium brumae ATCC 51384	CDS	407338	407964	F	ID=cds-L2Z93_000403;Parent=gene-L2Z93_000403;Name=extdb:L2Z93_000403;gbkey=CDS;inference=COORDINATES: similar to AA sequence:RefSeq:WP_009680422.1;locus_tag=L2Z93_000403;product=TetR/AcrR family transcriptional regulator;protein_id=extdb:L2Z93_000403;transl_table=11
Mycobacterium brumae ATCC 51384	gene	407943	408017	R	ID=gene-L2Z93_000404;Name=L2Z93_000404;gbkey=Gene;gene_biotype=tRNA;locus_tag=L2Z93_000404
Mycobacterium brumae ATCC 51384	tRNA	407943	408017	R	ID=rna-L2Z93_000404;Parent=gene-L2Z93_000404;anticodon=(pos:complement(407983..407985));gbkey=tRNA;inference=COORDINATES: profile:tRNAscan-SE:2.0.7;locus_tag=L2Z93_000404;product=tRNA-Thr
Mycobacterium brumae ATCC 51384	exon	407943	408017	R	ID=exon-L2Z93_000404-1;Parent=rna-L2Z93_000404;anticodon=(pos:complement(407983..407985));gbkey=tRNA;inference=COORDINATES: profile:tRNAscan-SE:2.0.7;locus_tag=L2Z93_000404;product=tRNA-Thr
Mycobacterium brumae ATCC 51384	gene	408110	408517	F	ID=gene-L2Z93_000405;Name=L2Z93_000405;gbkey=Gene;gene_biotype=protein_coding;locus_tag=L2Z93_000405
Mycobacterium brumae ATCC 51384	CDS	408110	408517	F	ID=cds-L2Z93_000405;Parent=gene-L2Z93_000405;Name=extdb:L2Z93_000405;gbkey=CDS;inference=COORDINATES: similar to AA sequence:RefSeq:WP_018602231.1;locus_tag=L2Z93_000405;product=HNH endonuclease;protein_id=extdb:L2Z93_000405;transl_table=11
Mycobacterium brumae ATCC 51384	gene	408529	409311	R	ID=gene-L2Z93_000406;Name=L2Z93_000406;gbkey=Gene;gene_biotype=protein_coding;locus_tag=L2Z93_000406
Mycobacterium brumae ATCC 51384	CDS	408529	409311	R	ID=cds-L2Z93_000406;Parent=gene-L2Z93_000406;Name=extdb:L2Z93_000406;gbkey=CDS;inference=COORDINATES: similar to AA sequence:RefSeq:WP_020730710.1;locus_tag=L2Z93_000406;product=hypothetical protein;protein_id=extdb:L2Z93_000406;transl_table=11
Mycobacterium brumae ATCC 51384	gene	409436	410164	F	ID=gene-L2Z93_000407;Name=L2Z93_000407;gbkey=Gene;gene_biotype=protein_coding;locus_tag=L2Z93_000407
Mycobacterium brumae ATCC 51384	CDS	409436	410164	F	ID=cds-L2Z93_000407;Parent=gene-L2Z93_000407;Name=extdb:L2Z93_000407;gbkey=CDS;inference=COORDINATES: similar to AA sequence:RefSeq:WP_003420552.1;locus_tag=L2Z93_000407;product=response regulator transcription factor;protein_id=extdb:L2Z93_000407;transl_table=11
Mycobacterium brumae ATCC 51384	gene	410253	411758	F	ID=gene-L2Z93_000408;Name=L2Z93_000408;gbkey=Gene;gene_biotype=protein_coding;locus_tag=L2Z93_000408
Mycobacterium brumae ATCC 51384	CDS	410253	411758	F	ID=cds-L2Z93_000408;Parent=gene-L2Z93_000408;Name=extdb:L2Z93_000408;gbkey=CDS;inference=COORDINATES: similar to AA sequence:RefSeq:WP_011782315.1;locus_tag=L2Z93_000408;product=HAMP domain-containing histidine kinase;protein_id=extdb:L2Z93_000408;transl_table=11
Mycobacterium brumae ATCC 51384	gene	411730	412134	R	ID=gene-L2Z93_000409;Name=L2Z93_000409;gbkey=Gene;gene_biotype=protein_coding;locus_tag=L2Z93_000409
Mycobacterium brumae ATCC 51384	CDS	411730	412134	R	ID=cds-L2Z93_000409;Parent=gene-L2Z93_000409;Name=extdb:L2Z93_000409;gbkey=CDS;inference=COORDINATES: similar to AA sequence:RefSeq:WP_003930483.1;locus_tag=L2Z93_000409;product=HIT family protein;protein_id=extdb:L2Z93_000409;transl_table=11
Mycobacterium brumae ATCC 51384	gene	412174	413430	F	ID=gene-L2Z93_000410;Name=purD;gbkey=Gene;gene=purD;gene_biotype=protein_coding;locus_tag=L2Z93_000410
Mycobacterium brumae ATCC 51384	CDS	412174	413430	F	ID=cds-L2Z93_000410;Parent=gene-L2Z93_000410;Name=extdb:L2Z93_000410;Ontology_term=GO:0006189,GO:0009152,GO:0004637;gbkey=CDS;gene=purD;go_function=phosphoribosylamine-glycine ligase activity|0004637||IEA;go_process='de novo' IMP biosynthetic process|0006189||IEA,purine ribonucleotide biosynthetic process|0009152||IEA;inference=COORDINATES: similar to AA sequence:RefSeq:WP_003877184.1;locus_tag=L…
Mycobacterium brumae ATCC 51384	gene	413734	415395	R	ID=gene-L2Z93_000411;Name=L2Z93_000411;gbkey=Gene;gene_biotype=protein_coding;locus_tag=L2Z93_000411
Mycobacterium brumae ATCC 51384	CDS	413734	415395	R	ID=cds-L2Z93_000411;Parent=gene-L2Z93_000411;Name=extdb:L2Z93_000411;gbkey=CDS;inference=COORDINATES: ab initio prediction:GeneMarkS-2+;locus_tag=L2Z93_000411;product=hypothetical protein;protein_id=extdb:L2Z93_000411;transl_table=11
Mycobacterium brumae ATCC 51384	gene	415586	417109	F	ID=gene-L2Z93_000412;Name=L2Z93_000412;gbkey=Gene;gene_biotype=protein_coding;locus_tag=L2Z93_000412
Mycobacterium brumae ATCC 51384	CDS	415586	417109	F	ID=cds-L2Z93_000412;Parent=gene-L2Z93_000412;Name=extdb:L2Z93_000412;gbkey=CDS;inference=COORDINATES: similar to AA sequence:RefSeq:WP_003880643.1;locus_tag=L2Z93_000412;product=PPE family protein;protein_id=extdb:L2Z93_000412;transl_table=11
Mycobacterium brumae ATCC 51384	gene	417502	418338	R	ID=gene-L2Z93_000413;Name=L2Z93_000413;gbkey=Gene;gene_biotype=protein_coding;locus_tag=L2Z93_000413
Mycobacterium brumae ATCC 51384	CDS	417502	418338	R	ID=cds-L2Z93_000413;Parent=gene-L2Z93_000413;Name=extdb:L2Z93_000413;gbkey=CDS;inference=COORDINATES: similar to AA sequence:RefSeq:WP_009951953.1;locus_tag=L2Z93_000413;product=alpha/beta hydrolase;protein_id=extdb:L2Z93_000413;transl_table=11
Mycobacterium brumae ATCC 51384	gene	418419	419036	F	ID=gene-L2Z93_000414;Name=L2Z93_000414;gbkey=Gene;gene_biotype=protein_coding;locus_tag=L2Z93_000414
Mycobacterium brumae ATCC 51384	CDS	418419	419036	F	ID=cds-L2Z93_000414;Parent=gene-L2Z93_000414;Name=extdb:L2Z93_000414;Ontology_term=GO:0003677;gbkey=CDS;go_function=DNA binding|0003677||IEA;inference=COORDINATES: similar to AA sequence:RefSeq:WP_014210827.1;locus_tag=L2Z93_000414;product=TetR family transcriptional regulator;protein_id=extdb:L2Z93_000414;transl_table=11
Mycobacterium brumae ATCC 51384	gene	419063	420481	F	ID=gene-L2Z93_000415;Name=purB;gbkey=Gene;gene=purB;gene_biotype=protein_coding;locus_tag=L2Z93_000415
Mycobacterium brumae ATCC 51384	CDS	419063	420481	F	ID=cds-L2Z93_000415;Parent=gene-L2Z93_000415;Name=extdb:L2Z93_000415;Ontology_term=GO:0009152,GO:0004018;gbkey=CDS;gene=purB;go_function=N6-(1%2C2-dicarboxyethyl)AMP AMP-lyase (fumarate-forming) activity|0004018||IEA;go_process=purine ribonucleotide biosynthetic process|0009152||IEA;inference=COORDINATES: similar to AA sequence:RefSeq:WP_003403952.1;locus_tag=L2Z93_000415;product=adenylosuccinate…
Mycobacterium brumae ATCC 51384	gene	420500	421489	F	ID=gene-L2Z93_000416;Name=L2Z93_000416;gbkey=Gene;gene_biotype=protein_coding;locus_tag=L2Z93_000416
Mycobacterium brumae ATCC 51384	CDS	420500	421489	F	ID=cds-L2Z93_000416;Parent=gene-L2Z93_000416;Name=extdb:L2Z93_000416;gbkey=CDS;inference=COORDINATES: similar to AA sequence:RefSeq:WP_013127087.1;locus_tag=L2Z93_000416;product=glutathione S-transferase C-terminal domain-containing protein;protein_id=extdb:L2Z93_000416;transl_table=11
Mycobacterium brumae ATCC 51384	gene	421494	422105	R	ID=gene-L2Z93_000417;Name=L2Z93_000417;gbkey=Gene;gene_biotype=protein_coding;locus_tag=L2Z93_000417
Mycobacterium brumae ATCC 51384	CDS	421494	422105	R	ID=cds-L2Z93_000417;Parent=gene-L2Z93_000417;Name=extdb:L2Z93_000417;gbkey=CDS;inference=COORDINATES: similar to AA sequence:RefSeq:WP_019511080.1;locus_tag=L2Z93_000417;product=hypothetical protein;protein_id=extdb:L2Z93_000417;transl_table=11
Mycobacterium brumae ATCC 51384	gene	422157	423050	F	ID=gene-L2Z93_000418;Name=L2Z93_000418;gbkey=Gene;gene_biotype=protein_coding;locus_tag=L2Z93_000418
Mycobacterium brumae ATCC 51384	CDS	422157	423050	F	ID=cds-L2Z93_000418;Parent=gene-L2Z93_000418;Name=extdb:L2Z93_000418;Ontology_term=GO:0006164,GO:0004639;gbkey=CDS;go_function=phosphoribosylaminoimidazolesuccinocarboxamide synthase activity|0004639||IEA;go_process=purine nucleotide biosynthetic process|0006164||IEA;inference=COORDINATES: similar to AA sequence:RefSeq:NP_215294.1;locus_tag=L2Z93_000418;product=phosphoribosylaminoimidazolesuccino…
Mycobacterium brumae ATCC 51384	gene	423047	425224	F	ID=gene-L2Z93_000419;Name=L2Z93_000419;gbkey=Gene;gene_biotype=protein_coding;locus_tag=L2Z93_000419
Mycobacterium brumae ATCC 51384	CDS	423047	425224	F	ID=cds-L2Z93_000419;Parent=gene-L2Z93_000419;Name=extdb:L2Z93_000419;gbkey=CDS;inference=COORDINATES: similar to AA sequence:RefSeq:WP_003889298.1;locus_tag=L2Z93_000419;product=S9 family peptidase;protein_id=extdb:L2Z93_000419;transl_table=11
Mycobacterium brumae ATCC 51384	gene	425289	426460	F	ID=gene-L2Z93_000420;Name=L2Z93_000420;gbkey=Gene;gene_biotype=protein_coding;locus_tag=L2Z93_000420
Mycobacterium brumae ATCC 51384	CDS	425289	425550	F	ID=cds-L2Z93_000420;Parent=gene-L2Z93_000420;Name=extdb:L2Z93_000420;Note=programmed frameshift;Ontology_term=GO:0004803;exception=ribosomal slippage;gbkey=CDS;go_function=transposase activity|0004803||IEA;inference=COORDINATES: similar to AA sequence:RefSeq:WP_076611990.1;locus_tag=L2Z93_000420;product=IS3 family transposase;protein_id=extdb:L2Z93_000420;transl_table=11
Mycobacterium brumae ATCC 51384	CDS	425550	426460	F	ID=cds-L2Z93_000420;Parent=gene-L2Z93_000420;Name=extdb:L2Z93_000420;Note=programmed frameshift;Ontology_term=GO:0004803;exception=ribosomal slippage;gbkey=CDS;go_function=transposase activity|0004803||IEA;inference=COORDINATES: similar to AA sequence:RefSeq:WP_076611990.1;locus_tag=L2Z93_000420;product=IS3 family transposase;protein_id=extdb:L2Z93_000420;transl_table=11
Mycobacterium brumae ATCC 51384	gene	426601	427302	F	ID=gene-L2Z93_000421;Name=L2Z93_000421;gbkey=Gene;gene_biotype=protein_coding;locus_tag=L2Z93_000421
Mycobacterium brumae ATCC 51384	CDS	426601	427302	F	ID=cds-L2Z93_000421;Parent=gene-L2Z93_000421;Name=extdb:L2Z93_000421;gbkey=CDS;inference=COORDINATES: similar to AA sequence:RefSeq:WP_018602192.1;locus_tag=L2Z93_000421;product=DUF2334 domain-containing protein;protein_id=extdb:L2Z93_000421;transl_table=11
Mycobacterium brumae ATCC 51384	gene	427887	429242	R	ID=gene-L2Z93_000422;Name=L2Z93_000422;gbkey=Gene;gene_biotype=protein_coding;locus_tag=L2Z93_000422
Mycobacterium brumae ATCC 51384	CDS	427887	429242	R	ID=cds-L2Z93_000422;Parent=gene-L2Z93_000422;Name=extdb:L2Z93_000422;gbkey=CDS;inference=COORDINATES: similar to AA sequence:RefSeq:WP_011780315.1;locus_tag=L2Z93_000422;product=cytochrome P450;protein_id=extdb:L2Z93_000422;transl_table=11
Mycobacterium brumae ATCC 51384	gene	429371	429670	F	ID=gene-L2Z93_000423;Name=L2Z93_000423;gbkey=Gene;gene_biotype=protein_coding;locus_tag=L2Z93_000423
Mycobacterium brumae ATCC 51384	CDS	429371	429670	F	ID=cds-L2Z93_000423;Parent=gene-L2Z93_000423;Name=extdb:L2Z93_000423;gbkey=CDS;inference=COORDINATES: protein motif:HMM:NF024109.2;locus_tag=L2Z93_000423;product=alpha/beta hydrolase;protein_id=extdb:L2Z93_000423;transl_table=11
Mycobacterium brumae ATCC 51384	gene	429816	431453	F	ID=gene-L2Z93_000424;Name=L2Z93_000424;gbkey=Gene;gene_biotype=protein_coding;locus_tag=L2Z93_000424
Mycobacterium brumae ATCC 51384	CDS	429816	431453	F	ID=cds-L2Z93_000424;Parent=gene-L2Z93_000424;Name=extdb:L2Z93_000424;Ontology_term=GO:0016627;gbkey=CDS;go_function=oxidoreductase activity%2C acting on the CH-CH group of donors|0016627||IEA;inference=COORDINATES: similar to AA sequence:RefSeq:WP_006241617.1;locus_tag=L2Z93_000424;product=FAD-binding dehydrogenase;protein_id=extdb:L2Z93_000424;transl_table=11
Mycobacterium brumae ATCC 51384	gene	431741	433372	F	ID=gene-L2Z93_000425;Name=L2Z93_000425;gbkey=Gene;gene_biotype=protein_coding;locus_tag=L2Z93_000425
Mycobacterium brumae ATCC 51384	CDS	431741	433372	F	ID=cds-L2Z93_000425;Parent=gene-L2Z93_000425;Name=extdb:L2Z93_000425;Ontology_term=GO:0004803;gbkey=CDS;go_function=transposase activity|0004803||IEA;inference=COORDINATES: similar to AA sequence:RefSeq:WP_006245015.1;locus_tag=L2Z93_000425;product=IS1634 family transposase;protein_id=extdb:L2Z93_000425;transl_table=11
Mycobacterium brumae ATCC 51384	gene	433601	434245	R	ID=gene-L2Z93_000426;Name=L2Z93_000426;gbkey=Gene;gene_biotype=protein_coding;locus_tag=L2Z93_000426
Mycobacterium brumae ATCC 51384	CDS	433601	434245	R	ID=cds-L2Z93_000426;Parent=gene-L2Z93_000426;Name=extdb:L2Z93_000426;gbkey=CDS;inference=COORDINATES: similar to AA sequence:RefSeq:WP_011782272.1;locus_tag=L2Z93_000426;product=MBL fold metallo-hydrolase;protein_id=extdb:L2Z93_000426;transl_table=11
Mycobacterium brumae ATCC 51384	gene	434317	434559	F	ID=gene-L2Z93_000427;Name=purS;gbkey=Gene;gene=purS;gene_biotype=protein_coding;locus_tag=L2Z93_000427
Mycobacterium brumae ATCC 51384	CDS	434317	434559	F	ID=cds-L2Z93_000427;Parent=gene-L2Z93_000427;Name=extdb:L2Z93_000427;gbkey=CDS;gene=purS;inference=COORDINATES: similar to AA sequence:RefSeq:YP_177755.1;locus_tag=L2Z93_000427;product=phosphoribosylformylglycinamidine synthase subunit PurS;protein_id=extdb:L2Z93_000427;transl_table=11
Mycobacterium brumae ATCC 51384	gene	434556	435230	F	ID=gene-L2Z93_000428;Name=purQ;gbkey=Gene;gene=purQ;gene_biotype=protein_coding;locus_tag=L2Z93_000428
Mycobacterium brumae ATCC 51384	CDS	434556	435230	F	ID=cds-L2Z93_000428;Parent=gene-L2Z93_000428;Name=extdb:L2Z93_000428;Ontology_term=GO:0006189,GO:0004642;gbkey=CDS;gene=purQ;go_function=phosphoribosylformylglycinamidine synthase activity|0004642||IEA;go_process='de novo' IMP biosynthetic process|0006189||IEA;inference=COORDINATES: similar to AA sequence:RefSeq:WP_010593836.1;locus_tag=L2Z93_000428;product=phosphoribosylformylglycinamidine synth…
Mycobacterium brumae ATCC 51384	gene	435252	436052	R	ID=gene-L2Z93_000429;Name=L2Z93_000429;gbkey=Gene;gene_biotype=protein_coding;locus_tag=L2Z93_000429
Mycobacterium brumae ATCC 51384	CDS	435252	436052	R	ID=cds-L2Z93_000429;Parent=gene-L2Z93_000429;Name=extdb:L2Z93_000429;gbkey=CDS;inference=COORDINATES: similar to AA sequence:RefSeq:NP_215313.1;locus_tag=L2Z93_000429;product=bacteriocin family protein;protein_id=extdb:L2Z93_000429;transl_table=11
Mycobacterium brumae ATCC 51384	gene	436049	437032	R	ID=gene-L2Z93_000430;Name=L2Z93_000430;gbkey=Gene;gene_biotype=protein_coding;locus_tag=L2Z93_000430
Mycobacterium brumae ATCC 51384	CDS	436049	437032	R	ID=cds-L2Z93_000430;Parent=gene-L2Z93_000430;Name=extdb:L2Z93_000430;gbkey=CDS;inference=COORDINATES: similar to AA sequence:RefSeq:WP_014000428.1;locus_tag=L2Z93_000430;product=Dyp-type peroxidase;protein_id=extdb:L2Z93_000430;transl_table=11
Mycobacterium brumae ATCC 51384	gene	437086	438402	F	ID=gene-L2Z93_000431;Name=L2Z93_000431;gbkey=Gene;gene_biotype=protein_coding;locus_tag=L2Z93_000431
Mycobacterium brumae ATCC 51384	CDS	437086	438402	F	ID=cds-L2Z93_000431;Parent=gene-L2Z93_000431;Name=extdb:L2Z93_000431;Ontology_term=GO:0006508,GO:0004177;gbkey=CDS;go_function=aminopeptidase activity|0004177||IEA;go_process=proteolysis|0006508||IEA;inference=COORDINATES: similar to AA sequence:RefSeq:WP_003890260.1;locus_tag=L2Z93_000431;product=M18 family aminopeptidase;protein_id=extdb:L2Z93_000431;transl_table=11
Mycobacterium brumae ATCC 51384	gene	438386	438949	R	ID=gene-L2Z93_000432;Name=L2Z93_000432;gbkey=Gene;gene_biotype=protein_coding;locus_tag=L2Z93_000432
Mycobacterium brumae ATCC 51384	CDS	438386	438949	R	ID=cds-L2Z93_000432;Parent=gene-L2Z93_000432;Name=extdb:L2Z93_000432;gbkey=CDS;inference=COORDINATES: similar to AA sequence:RefSeq:WP_003872823.1;locus_tag=L2Z93_000432;product=hypothetical protein;protein_id=extdb:L2Z93_000432;transl_table=11
Mycobacterium brumae ATCC 51384	gene	439061	439633	R	ID=gene-L2Z93_000433;Name=L2Z93_000433;gbkey=Gene;gene_biotype=protein_coding;locus_tag=L2Z93_000433
Mycobacterium brumae ATCC 51384	CDS	439061	439633	R	ID=cds-L2Z93_000433;Parent=gene-L2Z93_000433;Name=extdb:L2Z93_000433;gbkey=CDS;inference=COORDINATES: similar to AA sequence:RefSeq:WP_003872823.1;locus_tag=L2Z93_000433;product=hypothetical protein;protein_id=extdb:L2Z93_000433;transl_table=11
Mycobacterium brumae ATCC 51384	gene	439720	440079	F	ID=gene-L2Z93_000434;Name=L2Z93_000434;gbkey=Gene;gene_biotype=protein_coding;locus_tag=L2Z93_000434
Mycobacterium brumae ATCC 51384	CDS	439720	440079	F	ID=cds-L2Z93_000434;Parent=gene-L2Z93_000434;Name=extdb:L2Z93_000434;gbkey=CDS;inference=COORDINATES: similar to AA sequence:RefSeq:WP_014210917.1;locus_tag=L2Z93_000434;product=VOC family protein;protein_id=extdb:L2Z93_000434;transl_table=11
Mycobacterium brumae ATCC 51384	gene	440089	442371	F	ID=gene-L2Z93_000435;Name=purL;gbkey=Gene;gene=purL;gene_biotype=protein_coding;locus_tag=L2Z93_000435
Mycobacterium brumae ATCC 51384	CDS	440089	442371	F	ID=cds-L2Z93_000435;Parent=gene-L2Z93_000435;Name=extdb:L2Z93_000435;Ontology_term=GO:0006189,GO:0004642;gbkey=CDS;gene=purL;go_function=phosphoribosylformylglycinamidine synthase activity|0004642||IEA;go_process='de novo' IMP biosynthetic process|0006189||IEA;inference=COORDINATES: similar to AA sequence:RefSeq:WP_016886735.1;locus_tag=L2Z93_000435;product=phosphoribosylformylglycinamidine synth…
Mycobacterium brumae ATCC 51384	gene	442537	443121	F	ID=gene-L2Z93_000436;Name=L2Z93_000436;gbkey=Gene;gene_biotype=protein_coding;locus_tag=L2Z93_000436
Mycobacterium brumae ATCC 51384	CDS	442537	443121	F	ID=cds-L2Z93_000436;Parent=gene-L2Z93_000436;Name=extdb:L2Z93_000436;gbkey=CDS;inference=COORDINATES: similar to AA sequence:RefSeq:WP_007777669.1;locus_tag=L2Z93_000436;product=CPBP family intramembrane metalloprotease;protein_id=extdb:L2Z93_000436;transl_table=11
Mycobacterium brumae ATCC 51384	gene	443108	443515	F	ID=gene-L2Z93_000437;Name=L2Z93_000437;gbkey=Gene;gene_biotype=protein_coding;locus_tag=L2Z93_000437
Mycobacterium brumae ATCC 51384	CDS	443108	443515	F	ID=cds-L2Z93_000437;Parent=gene-L2Z93_000437;Name=extdb:L2Z93_000437;gbkey=CDS;inference=COORDINATES: similar to AA sequence:RefSeq:WP_003897221.1;locus_tag=L2Z93_000437;product=sterol carrier family protein;protein_id=extdb:L2Z93_000437;transl_table=11
Mycobacterium brumae ATCC 51384	gene	443556	445118	F	ID=gene-L2Z93_000438;Name=purF;gbkey=Gene;gene=purF;gene_biotype=protein_coding;locus_tag=L2Z93_000438
Mycobacterium brumae ATCC 51384	CDS	443556	445118	F	ID=cds-L2Z93_000438;Parent=gene-L2Z93_000438;Name=extdb:L2Z93_000438;Ontology_term=GO:0009152,GO:0004044;gbkey=CDS;gene=purF;go_function=amidophosphoribosyltransferase activity|0004044||IEA;go_process=purine ribonucleotide biosynthetic process|0009152||IEA;inference=COORDINATES: similar to AA sequence:RefSeq:WP_006241597.1;locus_tag=L2Z93_000438;product=amidophosphoribosyltransferase;protein_id=e…
Mycobacterium brumae ATCC 51384	gene	445163	446236	F	ID=gene-L2Z93_000439;Name=purM;gbkey=Gene;gene=purM;gene_biotype=protein_coding;locus_tag=L2Z93_000439
Mycobacterium brumae ATCC 51384	CDS	445163	446236	F	ID=cds-L2Z93_000439;Parent=gene-L2Z93_000439;Name=extdb:L2Z93_000439;Ontology_term=GO:0006189,GO:0009152,GO:0004641;gbkey=CDS;gene=purM;go_function=phosphoribosylformylglycinamidine cyclo-ligase activity|0004641||IEA;go_process='de novo' IMP biosynthetic process|0006189||IEA,purine ribonucleotide biosynthetic process|0009152||IEA;inference=COORDINATES: similar to AA sequence:RefSeq:WP_011561915.1…
Mycobacterium brumae ATCC 51384	gene	446258	446422	R	ID=gene-L2Z93_000440;Name=L2Z93_000440;gbkey=Gene;gene_biotype=protein_coding;locus_tag=L2Z93_000440
Mycobacterium brumae ATCC 51384	CDS	446258	446422	R	ID=cds-L2Z93_000440;Parent=gene-L2Z93_000440;Name=extdb:L2Z93_000440;gbkey=CDS;inference=COORDINATES: similar to AA sequence:RefSeq:WP_011561914.1;locus_tag=L2Z93_000440;product=DUF3073 domain-containing protein;protein_id=extdb:L2Z93_000440;transl_table=11
Mycobacterium brumae ATCC 51384	gene	446543	447622	R	ID=gene-L2Z93_000441;Name=L2Z93_000441;gbkey=Gene;gene_biotype=protein_coding;locus_tag=L2Z93_000441
Mycobacterium brumae ATCC 51384	CDS	446543	447622	R	ID=cds-L2Z93_000441;Parent=gene-L2Z93_000441;Name=extdb:L2Z93_000441;gbkey=CDS;inference=COORDINATES: similar to AA sequence:RefSeq:WP_012396409.1;locus_tag=L2Z93_000441;product=folate-binding protein YgfZ;protein_id=extdb:L2Z93_000441;transl_table=11
Mycobacterium brumae ATCC 51384	gene	447658	448509	F	ID=gene-L2Z93_000442;Name=L2Z93_000442;gbkey=Gene;gene_biotype=protein_coding;locus_tag=L2Z93_000442
Mycobacterium brumae ATCC 51384	CDS	447658	448509	F	ID=cds-L2Z93_000442;Parent=gene-L2Z93_000442;Name=extdb:L2Z93_000442;gbkey=CDS;inference=COORDINATES: similar to AA sequence:RefSeq:WP_014710918.1;locus_tag=L2Z93_000442;product=aminodeoxychorismate lyase;protein_id=extdb:L2Z93_000442;transl_table=11
Mycobacterium brumae ATCC 51384	gene	448617	450014	F	ID=gene-L2Z93_000443;Name=L2Z93_000443;gbkey=Gene;gene_biotype=protein_coding;locus_tag=L2Z93_000443
Mycobacterium brumae ATCC 51384	CDS	448617	450014	F	ID=cds-L2Z93_000443;Parent=gene-L2Z93_000443;Name=extdb:L2Z93_000443;Ontology_term=GO:0005524;gbkey=CDS;go_function=ATP binding|0005524||IEA;inference=COORDINATES: similar to AA sequence:RefSeq:WP_007323267.1;locus_tag=L2Z93_000443;product=ATP-binding cassette domain-containing protein;protein_id=extdb:L2Z93_000443;transl_table=11
Mycobacterium brumae ATCC 51384	gene	450022	450843	F	ID=gene-L2Z93_000444;Name=L2Z93_000444;gbkey=Gene;gene_biotype=protein_coding;locus_tag=L2Z93_000444
Mycobacterium brumae ATCC 51384	CDS	450022	450843	F	ID=cds-L2Z93_000444;Parent=gene-L2Z93_000444;Name=extdb:L2Z93_000444;gbkey=CDS;inference=COORDINATES: similar to AA sequence:RefSeq:WP_003890244.1;locus_tag=L2Z93_000444;product=ABC transporter substrate-binding protein;protein_id=extdb:L2Z93_000444;transl_table=11
Mycobacterium brumae ATCC 51384	gene	450860	451504	R	ID=gene-L2Z93_000445;Name=L2Z93_000445;gbkey=Gene;gene_biotype=protein_coding;locus_tag=L2Z93_000445
Mycobacterium brumae ATCC 51384	CDS	450860	451504	R	ID=cds-L2Z93_000445;Parent=gene-L2Z93_000445;Name=extdb:L2Z93_000445;gbkey=CDS;inference=COORDINATES: similar to AA sequence:RefSeq:WP_010948918.1;locus_tag=L2Z93_000445;product=FABP family protein;protein_id=extdb:L2Z93_000445;transl_table=11
Mycobacterium brumae ATCC 51384	pseudogene	451621	451860	R	ID=gene-L2Z93_000446;Name=L2Z93_000446;gbkey=Gene;gene_biotype=putative pseudogene;locus_tag=L2Z93_000446;	Pseudogene only predicted by PGAP.
Mycobacterium brumae ATCC 51384	CDS	451621	451860	R	ID=cds-L2Z93_000446;Parent=gene-L2Z93_000446;Note= putative pseudogene, incomplete%3B partial on complete genome%3B missing N-terminus;gbkey=CDS;inference=COORDINATES: similar to AA sequence:RefSeq:WP_003877205.1;locus_tag=L2Z93_000446;product=DUF1416 domain-containing protein;transl_table=11	Pseudogene only predicted by PGAP.
Mycobacterium brumae ATCC 51384	gene	451866	452327	R	ID=gene-L2Z93_000447;Name=L2Z93_000447;gbkey=Gene;gene_biotype=protein_coding;locus_tag=L2Z93_000447
Mycobacterium brumae ATCC 51384	CDS	451866	452327	R	ID=cds-L2Z93_000447;Parent=gene-L2Z93_000447;Name=extdb:L2Z93_000447;gbkey=CDS;inference=COORDINATES: similar to AA sequence:RefSeq:WP_011561905.1;locus_tag=L2Z93_000447;product=DUF4395 domain-containing protein;protein_id=extdb:L2Z93_000447;transl_table=11
Mycobacterium brumae ATCC 51384	gene	452502	452918	R	ID=gene-L2Z93_000448;Name=L2Z93_000448;gbkey=Gene;gene_biotype=protein_coding;locus_tag=L2Z93_000448
Mycobacterium brumae ATCC 51384	CDS	452502	452918	R	ID=cds-L2Z93_000448;Parent=gene-L2Z93_000448;Name=extdb:L2Z93_000448;gbkey=CDS;inference=COORDINATES: similar to AA sequence:RefSeq:WP_019511112.1;locus_tag=L2Z93_000448;product=thioredoxin family protein;protein_id=extdb:L2Z93_000448;transl_table=11
Mycobacterium brumae ATCC 51384	gene	452932	453738	R	ID=gene-L2Z93_000449;Name=lmeA;gbkey=Gene;gene=lmeA;gene_biotype=protein_coding;locus_tag=L2Z93_000449
Mycobacterium brumae ATCC 51384	CDS	452932	453738	R	ID=cds-L2Z93_000449;Parent=gene-L2Z93_000449;Name=extdb:L2Z93_000449;gbkey=CDS;gene=lmeA;inference=COORDINATES: similar to AA sequence:RefSeq:WP_019970506.1;locus_tag=L2Z93_000449;product=mannan chain length control protein LmeA;protein_id=extdb:L2Z93_000449;transl_table=11
Mycobacterium brumae ATCC 51384	pseudogene	453834	454484	F	ID=gene-L2Z93_000450;Name=L2Z93_000450;gbkey=Gene;gene_biotype=pseudogene;locus_tag=L2Z93_000450;pseudo=true
Mycobacterium brumae ATCC 51384	CDS	453834	454484	F	ID=cds-L2Z93_000450;Parent=gene-L2Z93_000450;Note=incomplete%3B partial on complete genome%3B missing C-terminus;gbkey=CDS;inference=COORDINATES: similar to AA sequence:RefSeq:WP_019511114.1;locus_tag=L2Z93_000450;product=response regulator transcription factor;pseudo=true;transl_table=11
Mycobacterium brumae ATCC 51384	gene	454556	455437	F	ID=gene-L2Z93_000451;Name=mshD;gbkey=Gene;gene=mshD;gene_biotype=protein_coding;locus_tag=L2Z93_000451
Mycobacterium brumae ATCC 51384	CDS	454556	455437	F	ID=cds-L2Z93_000451;Parent=gene-L2Z93_000451;Name=extdb:L2Z93_000451;Ontology_term=GO:0010125,GO:0035447;gbkey=CDS;gene=mshD;go_function=mycothiol synthase activity|0035447||IEA;go_process=mycothiol biosynthetic process|0010125||IEA;inference=COORDINATES: similar to AA sequence:RefSeq:WP_003890234.1;locus_tag=L2Z93_000451;product=mycothiol synthase;protein_id=extdb:L2Z93_000451;transl_table=11
Mycobacterium brumae ATCC 51384	gene	455537	456649	F	ID=gene-L2Z93_000452;Name=pstS;gbkey=Gene;gene=pstS;gene_biotype=protein_coding;locus_tag=L2Z93_000452
Mycobacterium brumae ATCC 51384	CDS	455537	456649	F	ID=cds-L2Z93_000452;Parent=gene-L2Z93_000452;Name=extdb:L2Z93_000452;Ontology_term=GO:0015415,GO:0042301,GO:0030288,GO:0031362,GO:0055052;gbkey=CDS;gene=pstS;go_component=outer membrane-bounded periplasmic space|0030288||IEA,anchored component of external side of plasma membrane|0031362||IEA,ATP-binding cassette (ABC) transporter complex%2C substrate-binding subunit-containing|0055052||IEA;go_fun…
Mycobacterium brumae ATCC 51384	gene	456660	457739	F	ID=gene-L2Z93_000453;Name=pstC;gbkey=Gene;gene=pstC;gene_biotype=protein_coding;locus_tag=L2Z93_000453
Mycobacterium brumae ATCC 51384	CDS	456660	457739	F	ID=cds-L2Z93_000453;Parent=gene-L2Z93_000453;Name=extdb:L2Z93_000453;Ontology_term=GO:0015415,GO:0005887,GO:0055052;gbkey=CDS;gene=pstC;go_component=integral component of plasma membrane|0005887||IEA,ATP-binding cassette (ABC) transporter complex%2C substrate-binding subunit-containing|0055052||IEA;go_function=ATPase-coupled phosphate ion transmembrane transporter activity|0015415||IEA;inference=…
Mycobacterium brumae ATCC 51384	gene	457736	458650	F	ID=gene-L2Z93_000454;Name=pstA;gbkey=Gene;gene=pstA;gene_biotype=protein_coding;locus_tag=L2Z93_000454
Mycobacterium brumae ATCC 51384	CDS	457736	458650	F	ID=cds-L2Z93_000454;Parent=gene-L2Z93_000454;Name=extdb:L2Z93_000454;Ontology_term=GO:0015415,GO:0005887,GO:0055052;gbkey=CDS;gene=pstA;go_component=integral component of plasma membrane|0005887||IEA,ATP-binding cassette (ABC) transporter complex%2C substrate-binding subunit-containing|0055052||IEA;go_function=ATPase-coupled phosphate ion transmembrane transporter activity|0015415||IEA;inference=…
Mycobacterium brumae ATCC 51384	gene	458661	459437	F	ID=gene-L2Z93_000455;Name=phoT;gbkey=Gene;gene=phoT;gene_biotype=protein_coding;locus_tag=L2Z93_000455	phoT blast analysis
Mycobacterium brumae ATCC 51384	CDS	458661	459437	F	ID=cds-L2Z93_000455;Parent=gene-L2Z93_000455;Name=extdb:L2Z93_000455;gbkey=CDS;gene=phoT;RefSeq:NP_215335.1;locus_tag=L2Z93_000455;product=Probable phosphate-transport ATP-binding protein ABC transporter PhoT;protein_id=extdb:L2Z93_000455;transl_table=11	phoT blast analysis
Mycobacterium brumae ATCC 51384	gene	459881	460774	R	ID=gene-L2Z93_000456;Name=L2Z93_000456;gbkey=Gene;gene_biotype=protein_coding;locus_tag=L2Z93_000456
Mycobacterium brumae ATCC 51384	CDS	459881	460774	R	ID=cds-L2Z93_000456;Parent=gene-L2Z93_000456;Name=extdb:L2Z93_000456;gbkey=CDS;inference=COORDINATES: similar to AA sequence:RefSeq:WP_019925285.1;locus_tag=L2Z93_000456;product=dihydrodipicolinate synthase family protein;protein_id=extdb:L2Z93_000456;transl_table=11
Mycobacterium brumae ATCC 51384	gene	460796	461575	R	ID=gene-L2Z93_000457;Name=L2Z93_000457;gbkey=Gene;gene_biotype=protein_coding;locus_tag=L2Z93_000457
Mycobacterium brumae ATCC 51384	CDS	460796	461575	R	ID=cds-L2Z93_000457;Parent=gene-L2Z93_000457;Name=extdb:L2Z93_000457;gbkey=CDS;inference=COORDINATES: similar to AA sequence:RefSeq:WP_005087953.1;locus_tag=L2Z93_000457;product=aldolase;protein_id=extdb:L2Z93_000457;transl_table=11
Mycobacterium brumae ATCC 51384	gene	461650	462189	F	ID=gene-L2Z93_000458;Name=L2Z93_000458;gbkey=Gene;gene_biotype=protein_coding;locus_tag=L2Z93_000458
Mycobacterium brumae ATCC 51384	CDS	461650	462189	F	ID=cds-L2Z93_000458;Parent=gene-L2Z93_000458;Name=extdb:L2Z93_000458;gbkey=CDS;inference=COORDINATES: similar to AA sequence:RefSeq:WP_003882882.1;locus_tag=L2Z93_000458;product=XRE family transcriptional regulator;protein_id=extdb:L2Z93_000458;transl_table=11
Mycobacterium brumae ATCC 51384	gene	462186	462869	R	ID=gene-L2Z93_000459;Name=phoU;gbkey=Gene;gene=phoU;gene_biotype=protein_coding;locus_tag=L2Z93_000459
Mycobacterium brumae ATCC 51384	CDS	462186	462869	R	ID=cds-L2Z93_000459;Parent=gene-L2Z93_000459;Name=extdb:L2Z93_000459;Ontology_term=GO:0051049,GO:0003700;gbkey=CDS;gene=phoU;go_function=DNA-binding transcription factor activity|0003700||IEA;go_process=regulation of transport|0051049||IEA;inference=COORDINATES: similar to AA sequence:RefSeq:WP_008263921.1;locus_tag=L2Z93_000459;product=phosphate signaling complex protein PhoU;protein_id=extdb:L2…
Mycobacterium brumae ATCC 51384	gene	462939	465104	R	ID=gene-L2Z93_000460;Name=L2Z93_000460;gbkey=Gene;gene_biotype=protein_coding;locus_tag=L2Z93_000460
Mycobacterium brumae ATCC 51384	CDS	462939	465104	R	ID=cds-L2Z93_000460;Parent=gene-L2Z93_000460;Name=extdb:L2Z93_000460;gbkey=CDS;inference=COORDINATES: similar to AA sequence:RefSeq:WP_014878450.1;locus_tag=L2Z93_000460;product=LCP family protein;protein_id=extdb:L2Z93_000460;transl_table=11
Mycobacterium brumae ATCC 51384	gene	465202	466320	R	ID=gene-L2Z93_000461;Name=dusB;gbkey=Gene;gene=dusB;gene_biotype=protein_coding;locus_tag=L2Z93_000461
Mycobacterium brumae ATCC 51384	CDS	465202	466320	R	ID=cds-L2Z93_000461;Parent=gene-L2Z93_000461;Name=extdb:L2Z93_000461;Ontology_term=GO:0008033,GO:0003824,GO:0016491,GO:0017150,GO:0050660;gbkey=CDS;gene=dusB;go_function=catalytic activity|0003824||IEA,oxidoreductase activity|0016491||IEA,tRNA dihydrouridine synthase activity|0017150||IEA,flavin adenine dinucleotide binding|0050660||IEA;go_process=tRNA processing|0008033||IEA;inference=COORDINATE…
Mycobacterium brumae ATCC 51384	gene	466380	467387	R	ID=gene-L2Z93_000462;Name=L2Z93_000462;gbkey=Gene;gene_biotype=protein_coding;locus_tag=L2Z93_000462
Mycobacterium brumae ATCC 51384	CDS	466380	467387	R	ID=cds-L2Z93_000462;Parent=gene-L2Z93_000462;Name=extdb:L2Z93_000462;gbkey=CDS;inference=COORDINATES: similar to AA sequence:RefSeq:WP_003897193.1;locus_tag=L2Z93_000462;product=acyl-ACP desaturase;protein_id=extdb:L2Z93_000462;transl_table=11
Mycobacterium brumae ATCC 51384	gene	467450	468037	R	ID=gene-L2Z93_000463;Name=L2Z93_000463;gbkey=Gene;gene_biotype=protein_coding;locus_tag=L2Z93_000463
Mycobacterium brumae ATCC 51384	CDS	467450	468037	R	ID=cds-L2Z93_000463;Parent=gene-L2Z93_000463;Name=extdb:L2Z93_000463;gbkey=CDS;inference=COORDINATES: similar to AA sequence:RefSeq:WP_005139249.1;locus_tag=L2Z93_000463;product=TetR/AcrR family transcriptional regulator;protein_id=extdb:L2Z93_000463;transl_table=11
Mycobacterium brumae ATCC 51384	gene	468120	469100	F	ID=gene-L2Z93_000464;Name=L2Z93_000464;gbkey=Gene;gene_biotype=protein_coding;locus_tag=L2Z93_000464
Mycobacterium brumae ATCC 51384	CDS	468120	469100	F	ID=cds-L2Z93_000464;Parent=gene-L2Z93_000464;Name=extdb:L2Z93_000464;gbkey=CDS;inference=COORDINATES: similar to AA sequence:RefSeq:WP_003897188.1;locus_tag=L2Z93_000464;product=oxygenase MpaB family protein;protein_id=extdb:L2Z93_000464;transl_table=11
Mycobacterium brumae ATCC 51384	gene	469119	470195	F	ID=gene-L2Z93_000465;Name=L2Z93_000465;gbkey=Gene;gene_biotype=protein_coding;locus_tag=L2Z93_000465
Mycobacterium brumae ATCC 51384	CDS	469119	470195	F	ID=cds-L2Z93_000465;Parent=gene-L2Z93_000465;Name=extdb:L2Z93_000465;gbkey=CDS;inference=COORDINATES: similar to AA sequence:RefSeq:WP_003931737.1;locus_tag=L2Z93_000465;product=serine/threonine protein kinase;protein_id=extdb:L2Z93_000465;transl_table=11
Mycobacterium brumae ATCC 51384	gene	470174	471856	R	ID=gene-L2Z93_000466;Name=L2Z93_000466;gbkey=Gene;gene_biotype=protein_coding;locus_tag=L2Z93_000466
Mycobacterium brumae ATCC 51384	CDS	470174	471856	R	ID=cds-L2Z93_000466;Parent=gene-L2Z93_000466;Name=extdb:L2Z93_000466;gbkey=CDS;inference=COORDINATES: similar to AA sequence:RefSeq:WP_014984471.1;locus_tag=L2Z93_000466;product=SulP family inorganic anion transporter;protein_id=extdb:L2Z93_000466;transl_table=11
Mycobacterium brumae ATCC 51384	gene	472096	472171	F	ID=gene-L2Z93_000467;Name=L2Z93_000467;gbkey=Gene;gene_biotype=tRNA;locus_tag=L2Z93_000467
Mycobacterium brumae ATCC 51384	tRNA	472096	472171	F	ID=rna-L2Z93_000467;Parent=gene-L2Z93_000467;anticodon=(pos:472129..472131);gbkey=tRNA;inference=COORDINATES: profile:tRNAscan-SE:2.0.7;locus_tag=L2Z93_000467;product=tRNA-Lys
Mycobacterium brumae ATCC 51384	exon	472096	472171	F	ID=exon-L2Z93_000467-1;Parent=rna-L2Z93_000467;anticodon=(pos:472129..472131);gbkey=tRNA;inference=COORDINATES: profile:tRNAscan-SE:2.0.7;locus_tag=L2Z93_000467;product=tRNA-Lys
Mycobacterium brumae ATCC 51384	pseudogene	472182	472704	F	ID=gene-L2Z93_000468;Name=L2Z93_000468;gbkey=Gene;gene_biotype=putative pseudogene;locus_tag=L2Z93_000468;	Pseudogene only predicted by PGAP.
Mycobacterium brumae ATCC 51384	CDS	472182	472704	F	ID=cds-L2Z93_000468;Parent=gene-L2Z93_000468;Note= putative pseudogene, frameshifted;gbkey=CDS;inference=COORDINATES: similar to AA sequence:RefSeq:WP_013828811.1;locus_tag=L2Z93_000468;product=type 1 glutamine amidotransferase domain-containing protein;transl_table=11	Pseudogene only predicted by PGAP.
Mycobacterium brumae ATCC 51384	gene	472800	472872	F	ID=gene-L2Z93_000469;Name=L2Z93_000469;gbkey=Gene;gene_biotype=tRNA;locus_tag=L2Z93_000469
Mycobacterium brumae ATCC 51384	tRNA	472800	472872	F	ID=rna-L2Z93_000469;Parent=gene-L2Z93_000469;anticodon=(pos:472834..472836);gbkey=tRNA;inference=COORDINATES: profile:tRNAscan-SE:2.0.7;locus_tag=L2Z93_000469;product=tRNA-Glu
Mycobacterium brumae ATCC 51384	exon	472800	472872	F	ID=exon-L2Z93_000469-1;Parent=rna-L2Z93_000469;anticodon=(pos:472834..472836);gbkey=tRNA;inference=COORDINATES: profile:tRNAscan-SE:2.0.7;locus_tag=L2Z93_000469;product=tRNA-Glu
Mycobacterium brumae ATCC 51384	gene	472912	472988	F	ID=gene-L2Z93_000470;Name=L2Z93_000470;gbkey=Gene;gene_biotype=tRNA;locus_tag=L2Z93_000470
Mycobacterium brumae ATCC 51384	tRNA	472912	472988	F	ID=rna-L2Z93_000470;Parent=gene-L2Z93_000470;anticodon=(pos:472946..472948);gbkey=tRNA;inference=COORDINATES: profile:tRNAscan-SE:2.0.7;locus_tag=L2Z93_000470;product=tRNA-Asp
Mycobacterium brumae ATCC 51384	exon	472912	472988	F	ID=exon-L2Z93_000470-1;Parent=rna-L2Z93_000470;anticodon=(pos:472946..472948);gbkey=tRNA;inference=COORDINATES: profile:tRNAscan-SE:2.0.7;locus_tag=L2Z93_000470;product=tRNA-Asp
Mycobacterium brumae ATCC 51384	gene	473033	473109	F	ID=gene-L2Z93_000471;Name=L2Z93_000471;gbkey=Gene;gene_biotype=tRNA;locus_tag=L2Z93_000471
Mycobacterium brumae ATCC 51384	tRNA	473033	473109	F	ID=rna-L2Z93_000471;Parent=gene-L2Z93_000471;anticodon=(pos:473067..473069);gbkey=tRNA;inference=COORDINATES: profile:tRNAscan-SE:2.0.7;locus_tag=L2Z93_000471;product=tRNA-Phe
Mycobacterium brumae ATCC 51384	exon	473033	473109	F	ID=exon-L2Z93_000471-1;Parent=rna-L2Z93_000471;anticodon=(pos:473067..473069);gbkey=tRNA;inference=COORDINATES: profile:tRNAscan-SE:2.0.7;locus_tag=L2Z93_000471;product=tRNA-Phe
Mycobacterium brumae ATCC 51384	gene	473291	473524	F	ID=gene-L2Z93_000472;Name=L2Z93_000472;gbkey=Gene;gene_biotype=protein_coding;locus_tag=L2Z93_000472
Mycobacterium brumae ATCC 51384	CDS	473291	473524	F	ID=cds-L2Z93_000472;Parent=gene-L2Z93_000472;Name=extdb:L2Z93_000472;gbkey=CDS;inference=COORDINATES: ab initio prediction:GeneMarkS-2+;locus_tag=L2Z93_000472;product=hypothetical protein;protein_id=extdb:L2Z93_000472;transl_table=11
Mycobacterium brumae ATCC 51384	gene	473572	474090	F	ID=gene-L2Z93_000473;Name=L2Z93_000473;gbkey=Gene;gene_biotype=protein_coding;locus_tag=L2Z93_000473
Mycobacterium brumae ATCC 51384	CDS	473572	474090	F	ID=cds-L2Z93_000473;Parent=gene-L2Z93_000473;Name=extdb:L2Z93_000473;gbkey=CDS;inference=COORDINATES: ab initio prediction:GeneMarkS-2+;locus_tag=L2Z93_000473;product=hypothetical protein;protein_id=extdb:L2Z93_000473;transl_table=11
Mycobacterium brumae ATCC 51384	gene	474087	474284	R	ID=gene-L2Z93_000474;Name=L2Z93_000474;gbkey=Gene;gene_biotype=protein_coding;locus_tag=L2Z93_000474
Mycobacterium brumae ATCC 51384	CDS	474087	474284	R	ID=cds-L2Z93_000474;Parent=gene-L2Z93_000474;Name=extdb:L2Z93_000474;gbkey=CDS;inference=COORDINATES: ab initio prediction:GeneMarkS-2+;locus_tag=L2Z93_000474;product=hypothetical protein;protein_id=extdb:L2Z93_000474;transl_table=11
Mycobacterium brumae ATCC 51384	gene	474472	474798	R	ID=gene-L2Z93_000475;Name=L2Z93_000475;gbkey=Gene;gene_biotype=protein_coding;locus_tag=L2Z93_000475
Mycobacterium brumae ATCC 51384	CDS	474472	474798	R	ID=cds-L2Z93_000475;Parent=gene-L2Z93_000475;Name=extdb:L2Z93_000475;gbkey=CDS;inference=COORDINATES: ab initio prediction:GeneMarkS-2+;locus_tag=L2Z93_000475;product=hypothetical protein;protein_id=extdb:L2Z93_000475;transl_table=11
Mycobacterium brumae ATCC 51384	gene	474795	475130	R	ID=gene-L2Z93_000476;Name=L2Z93_000476;gbkey=Gene;gene_biotype=protein_coding;locus_tag=L2Z93_000476
Mycobacterium brumae ATCC 51384	CDS	474795	475130	R	ID=cds-L2Z93_000476;Parent=gene-L2Z93_000476;Name=extdb:L2Z93_000476;gbkey=CDS;inference=COORDINATES: ab initio prediction:GeneMarkS-2+;locus_tag=L2Z93_000476;product=hypothetical protein;protein_id=extdb:L2Z93_000476;transl_table=11
Mycobacterium brumae ATCC 51384	gene	475156	475497	R	ID=gene-L2Z93_000477;Name=L2Z93_000477;gbkey=Gene;gene_biotype=protein_coding;locus_tag=L2Z93_000477
Mycobacterium brumae ATCC 51384	CDS	475156	475497	R	ID=cds-L2Z93_000477;Parent=gene-L2Z93_000477;Name=extdb:L2Z93_000477;gbkey=CDS;inference=COORDINATES: ab initio prediction:GeneMarkS-2+;locus_tag=L2Z93_000477;product=hypothetical protein;protein_id=extdb:L2Z93_000477;transl_table=11
Mycobacterium brumae ATCC 51384	gene	475494	476060	R	ID=gene-L2Z93_000478;Name=L2Z93_000478;gbkey=Gene;gene_biotype=protein_coding;locus_tag=L2Z93_000478
Mycobacterium brumae ATCC 51384	CDS	475494	476060	R	ID=cds-L2Z93_000478;Parent=gene-L2Z93_000478;Name=extdb:L2Z93_000478;gbkey=CDS;inference=COORDINATES: similar to AA sequence:RefSeq:WP_005131486.1;locus_tag=L2Z93_000478;product=recombinase family protein;protein_id=extdb:L2Z93_000478;transl_table=11
Mycobacterium brumae ATCC 51384	gene	476254	476892	R	ID=gene-L2Z93_000479;Name=L2Z93_000479;gbkey=Gene;gene_biotype=protein_coding;locus_tag=L2Z93_000479
Mycobacterium brumae ATCC 51384	CDS	476254	476892	R	ID=cds-L2Z93_000479;Parent=gene-L2Z93_000479;Name=extdb:L2Z93_000479;gbkey=CDS;inference=COORDINATES: ab initio prediction:GeneMarkS-2+;locus_tag=L2Z93_000479;product=hypothetical protein;protein_id=extdb:L2Z93_000479;transl_table=11
Mycobacterium brumae ATCC 51384	gene	477016	477555	F	ID=gene-L2Z93_000480;Name=L2Z93_000480;gbkey=Gene;gene_biotype=protein_coding;locus_tag=L2Z93_000480
Mycobacterium brumae ATCC 51384	CDS	477016	477555	F	ID=cds-L2Z93_000480;Parent=gene-L2Z93_000480;Name=extdb:L2Z93_000480;gbkey=CDS;inference=COORDINATES: ab initio prediction:GeneMarkS-2+;locus_tag=L2Z93_000480;product=hypothetical protein;protein_id=extdb:L2Z93_000480;transl_table=11
Mycobacterium brumae ATCC 51384	gene	477552	477956	F	ID=gene-L2Z93_000481;Name=L2Z93_000481;gbkey=Gene;gene_biotype=protein_coding;locus_tag=L2Z93_000481
Mycobacterium brumae ATCC 51384	CDS	477552	477956	F	ID=cds-L2Z93_000481;Parent=gene-L2Z93_000481;Name=extdb:L2Z93_000481;gbkey=CDS;inference=COORDINATES: ab initio prediction:GeneMarkS-2+;locus_tag=L2Z93_000481;product=hypothetical protein;protein_id=extdb:L2Z93_000481;transl_table=11
Mycobacterium brumae ATCC 51384	gene	478243	478575	F	ID=gene-L2Z93_000482;Name=L2Z93_000482;gbkey=Gene;gene_biotype=protein_coding;locus_tag=L2Z93_000482
Mycobacterium brumae ATCC 51384	CDS	478243	478575	F	ID=cds-L2Z93_000482;Parent=gene-L2Z93_000482;Name=extdb:L2Z93_000482;gbkey=CDS;inference=COORDINATES: ab initio prediction:GeneMarkS-2+;locus_tag=L2Z93_000482;product=hypothetical protein;protein_id=extdb:L2Z93_000482;transl_table=11
Mycobacterium brumae ATCC 51384	gene	478671	479786	F	ID=gene-L2Z93_000483;Name=L2Z93_000483;gbkey=Gene;gene_biotype=protein_coding;locus_tag=L2Z93_000483
Mycobacterium brumae ATCC 51384	CDS	478671	479786	F	ID=cds-L2Z93_000483;Parent=gene-L2Z93_000483;Name=extdb:L2Z93_000483;gbkey=CDS;inference=COORDINATES: ab initio prediction:GeneMarkS-2+;locus_tag=L2Z93_000483;product=hypothetical protein;protein_id=extdb:L2Z93_000483;transl_table=11
Mycobacterium brumae ATCC 51384	gene	479904	480464	F	ID=gene-L2Z93_000484;Name=L2Z93_000484;gbkey=Gene;gene_biotype=protein_coding;locus_tag=L2Z93_000484
Mycobacterium brumae ATCC 51384	CDS	479904	480464	F	ID=cds-L2Z93_000484;Parent=gene-L2Z93_000484;Name=extdb:L2Z93_000484;gbkey=CDS;inference=COORDINATES: ab initio prediction:GeneMarkS-2+;locus_tag=L2Z93_000484;product=lipid droplet assembly factor 1;protein_id=extdb:L2Z93_000484;transl_table=11
Mycobacterium brumae ATCC 51384	gene	480507	482006	F	ID=gene-L2Z93_000485;Name=L2Z93_000485;gbkey=Gene;gene_biotype=protein_coding;locus_tag=L2Z93_000485
Mycobacterium brumae ATCC 51384	CDS	480507	482006	F	ID=cds-L2Z93_000485;Parent=gene-L2Z93_000485;Name=extdb:L2Z93_000485;gbkey=CDS;inference=COORDINATES: similar to AA sequence:RefSeq:WP_005935334.1;locus_tag=L2Z93_000485;product=serine/threonine protein kinase;protein_id=extdb:L2Z93_000485;transl_table=11
Mycobacterium brumae ATCC 51384	gene	482202	482915	R	ID=gene-L2Z93_000486;Name=L2Z93_000486;gbkey=Gene;gene_biotype=protein_coding;locus_tag=L2Z93_000486
Mycobacterium brumae ATCC 51384	CDS	482202	482915	R	ID=cds-L2Z93_000486;Parent=gene-L2Z93_000486;Name=extdb:L2Z93_000486;gbkey=CDS;inference=COORDINATES: ab initio prediction:GeneMarkS-2+;locus_tag=L2Z93_000486;product=hypothetical protein;protein_id=extdb:L2Z93_000486;transl_table=11
Mycobacterium brumae ATCC 51384	gene	483139	484464	R	ID=gene-L2Z93_000487;Name=L2Z93_000487;gbkey=Gene;gene_biotype=protein_coding;locus_tag=L2Z93_000487
Mycobacterium brumae ATCC 51384	CDS	483139	484464	R	ID=cds-L2Z93_000487;Parent=gene-L2Z93_000487;Name=extdb:L2Z93_000487;gbkey=CDS;inference=COORDINATES: ab initio prediction:GeneMarkS-2+;locus_tag=L2Z93_000487;product=hypothetical protein;protein_id=extdb:L2Z93_000487;transl_table=11
Mycobacterium brumae ATCC 51384	gene	484461	484712	R	ID=gene-L2Z93_000488;Name=L2Z93_000488;gbkey=Gene;gene_biotype=protein_coding;locus_tag=L2Z93_000488
Mycobacterium brumae ATCC 51384	CDS	484461	484712	R	ID=cds-L2Z93_000488;Parent=gene-L2Z93_000488;Name=extdb:L2Z93_000488;gbkey=CDS;inference=COORDINATES: ab initio prediction:GeneMarkS-2+;locus_tag=L2Z93_000488;product=hypothetical protein;protein_id=extdb:L2Z93_000488;transl_table=11
Mycobacterium brumae ATCC 51384	gene	485001	485228	R	ID=gene-L2Z93_000489;Name=L2Z93_000489;gbkey=Gene;gene_biotype=protein_coding;locus_tag=L2Z93_000489
Mycobacterium brumae ATCC 51384	CDS	485001	485228	R	ID=cds-L2Z93_000489;Parent=gene-L2Z93_000489;Name=extdb:L2Z93_000489;gbkey=CDS;inference=COORDINATES: ab initio prediction:GeneMarkS-2+;locus_tag=L2Z93_000489;product=hypothetical protein;protein_id=extdb:L2Z93_000489;transl_table=11
Mycobacterium brumae ATCC 51384	gene	485364	485606	F	ID=gene-L2Z93_000490;Name=L2Z93_000490;gbkey=Gene;gene_biotype=protein_coding;locus_tag=L2Z93_000490
Mycobacterium brumae ATCC 51384	CDS	485364	485606	F	ID=cds-L2Z93_000490;Parent=gene-L2Z93_000490;Name=extdb:L2Z93_000490;gbkey=CDS;inference=COORDINATES: ab initio prediction:GeneMarkS-2+;locus_tag=L2Z93_000490;product=hypothetical protein;protein_id=extdb:L2Z93_000490;transl_table=11
Mycobacterium brumae ATCC 51384	gene	485663	485971	R	ID=gene-L2Z93_000491;Name=L2Z93_000491;gbkey=Gene;gene_biotype=protein_coding;locus_tag=L2Z93_000491
Mycobacterium brumae ATCC 51384	CDS	485663	485971	R	ID=cds-L2Z93_000491;Parent=gene-L2Z93_000491;Name=extdb:L2Z93_000491;gbkey=CDS;inference=COORDINATES: similar to AA sequence:RefSeq:WP_003873388.1;locus_tag=L2Z93_000491;product=helix-turn-helix domain-containing protein;protein_id=extdb:L2Z93_000491;transl_table=11
Mycobacterium brumae ATCC 51384	gene	485968	486402	R	ID=gene-L2Z93_000492;Name=L2Z93_000492;gbkey=Gene;gene_biotype=protein_coding;locus_tag=L2Z93_000492
Mycobacterium brumae ATCC 51384	CDS	485968	486402	R	ID=cds-L2Z93_000492;Parent=gene-L2Z93_000492;Name=extdb:L2Z93_000492;gbkey=CDS;inference=COORDINATES: similar to AA sequence:RefSeq:WP_003873387.1;locus_tag=L2Z93_000492;product=type II toxin-antitoxin system RelE/ParE family toxin;protein_id=extdb:L2Z93_000492;transl_table=11
Mycobacterium brumae ATCC 51384	gene	486558	486956	F	ID=gene-L2Z93_000493;Name=L2Z93_000493;gbkey=Gene;gene_biotype=protein_coding;locus_tag=L2Z93_000493
Mycobacterium brumae ATCC 51384	CDS	486558	486956	F	ID=cds-L2Z93_000493;Parent=gene-L2Z93_000493;Name=extdb:L2Z93_000493;gbkey=CDS;inference=COORDINATES: ab initio prediction:GeneMarkS-2+;locus_tag=L2Z93_000493;product=hypothetical protein;protein_id=extdb:L2Z93_000493;transl_table=11
Mycobacterium brumae ATCC 51384	gene	487317	487688	F	ID=gene-L2Z93_000494;Name=L2Z93_000494;gbkey=Gene;gene_biotype=protein_coding;locus_tag=L2Z93_000494
Mycobacterium brumae ATCC 51384	CDS	487317	487688	F	ID=cds-L2Z93_000494;Parent=gene-L2Z93_000494;Name=extdb:L2Z93_000494;gbkey=CDS;inference=COORDINATES: ab initio prediction:GeneMarkS-2+;locus_tag=L2Z93_000494;product=hypothetical protein;protein_id=extdb:L2Z93_000494;transl_table=11
Mycobacterium brumae ATCC 51384	gene	487685	489244	F	ID=gene-L2Z93_000495;Name=L2Z93_000495;gbkey=Gene;gene_biotype=protein_coding;locus_tag=L2Z93_000495
Mycobacterium brumae ATCC 51384	CDS	487685	489244	F	ID=cds-L2Z93_000495;Parent=gene-L2Z93_000495;Name=extdb:L2Z93_000495;gbkey=CDS;inference=COORDINATES: ab initio prediction:GeneMarkS-2+;locus_tag=L2Z93_000495;product=hypothetical protein;protein_id=extdb:L2Z93_000495;transl_table=11
Mycobacterium brumae ATCC 51384	gene	489825	490196	F	ID=gene-L2Z93_000496;Name=L2Z93_000496;gbkey=Gene;gene_biotype=protein_coding;locus_tag=L2Z93_000496
Mycobacterium brumae ATCC 51384	CDS	489825	490196	F	ID=cds-L2Z93_000496;Parent=gene-L2Z93_000496;Name=extdb:L2Z93_000496;gbkey=CDS;inference=COORDINATES: ab initio prediction:GeneMarkS-2+;locus_tag=L2Z93_000496;product=hypothetical protein;protein_id=extdb:L2Z93_000496;transl_table=11
Mycobacterium brumae ATCC 51384	gene	490285	490821	R	ID=gene-L2Z93_000497;Name=L2Z93_000497;gbkey=Gene;gene_biotype=protein_coding;locus_tag=L2Z93_000497
Mycobacterium brumae ATCC 51384	CDS	490285	490821	R	ID=cds-L2Z93_000497;Parent=gene-L2Z93_000497;Name=extdb:L2Z93_000497;gbkey=CDS;inference=COORDINATES: ab initio prediction:GeneMarkS-2+;locus_tag=L2Z93_000497;product=hypothetical protein;protein_id=extdb:L2Z93_000497;transl_table=11
Mycobacterium brumae ATCC 51384	gene	491829	492095	F	ID=gene-L2Z93_000498;Name=L2Z93_000498;gbkey=Gene;gene_biotype=protein_coding;locus_tag=L2Z93_000498
Mycobacterium brumae ATCC 51384	CDS	491829	492095	F	ID=cds-L2Z93_000498;Parent=gene-L2Z93_000498;Name=extdb:L2Z93_000498;gbkey=CDS;inference=COORDINATES: ab initio prediction:GeneMarkS-2+;locus_tag=L2Z93_000498;product=hypothetical protein;protein_id=extdb:L2Z93_000498;transl_table=11
Mycobacterium brumae ATCC 51384	gene	492156	493838	F	ID=gene-L2Z93_000499;Name=L2Z93_000499;gbkey=Gene;gene_biotype=protein_coding;locus_tag=L2Z93_000499
Mycobacterium brumae ATCC 51384	CDS	492156	493838	F	ID=cds-L2Z93_000499;Parent=gene-L2Z93_000499;Name=extdb:L2Z93_000499;gbkey=CDS;inference=COORDINATES: ab initio prediction:GeneMarkS-2+;locus_tag=L2Z93_000499;product=hypothetical protein;protein_id=extdb:L2Z93_000499;transl_table=11
Mycobacterium brumae ATCC 51384	gene	493840	494124	F	ID=gene-L2Z93_000500;Name=L2Z93_000500;gbkey=Gene;gene_biotype=protein_coding;locus_tag=L2Z93_000500
Mycobacterium brumae ATCC 51384	CDS	493840	494124	F	ID=cds-L2Z93_000500;Parent=gene-L2Z93_000500;Name=extdb:L2Z93_000500;gbkey=CDS;inference=COORDINATES: ab initio prediction:GeneMarkS-2+;locus_tag=L2Z93_000500;product=hypothetical protein;protein_id=extdb:L2Z93_000500;transl_table=11
Mycobacterium brumae ATCC 51384	gene	494121	495239	F	ID=gene-L2Z93_000501;Name=L2Z93_000501;gbkey=Gene;gene_biotype=protein_coding;locus_tag=L2Z93_000501
Mycobacterium brumae ATCC 51384	CDS	494121	495239	F	ID=cds-L2Z93_000501;Parent=gene-L2Z93_000501;Name=extdb:L2Z93_000501;gbkey=CDS;inference=COORDINATES: ab initio prediction:GeneMarkS-2+;locus_tag=L2Z93_000501;product=hypothetical protein;protein_id=extdb:L2Z93_000501;transl_table=11
Mycobacterium brumae ATCC 51384	gene	495296	496327	F	ID=gene-L2Z93_000502;Name=L2Z93_000502;gbkey=Gene;gene_biotype=protein_coding;locus_tag=L2Z93_000502
Mycobacterium brumae ATCC 51384	CDS	495296	496327	F	ID=cds-L2Z93_000502;Parent=gene-L2Z93_000502;Name=extdb:L2Z93_000502;gbkey=CDS;inference=COORDINATES: ab initio prediction:GeneMarkS-2+;locus_tag=L2Z93_000502;product=hypothetical protein;protein_id=extdb:L2Z93_000502;transl_table=11
Mycobacterium brumae ATCC 51384	gene	496820	497086	F	ID=gene-L2Z93_000503;Name=L2Z93_000503;gbkey=Gene;gene_biotype=protein_coding;locus_tag=L2Z93_000503
Mycobacterium brumae ATCC 51384	CDS	496820	497086	F	ID=cds-L2Z93_000503;Parent=gene-L2Z93_000503;Name=extdb:L2Z93_000503;gbkey=CDS;inference=COORDINATES: ab initio prediction:GeneMarkS-2+;locus_tag=L2Z93_000503;product=hypothetical protein;protein_id=extdb:L2Z93_000503;transl_table=11
Mycobacterium brumae ATCC 51384	gene	497223	498323	F	ID=gene-L2Z93_000504;Name=L2Z93_000504;gbkey=Gene;gene_biotype=protein_coding;locus_tag=L2Z93_000504
Mycobacterium brumae ATCC 51384	CDS	497223	498323	F	ID=cds-L2Z93_000504;Parent=gene-L2Z93_000504;Name=extdb:L2Z93_000504;gbkey=CDS;inference=COORDINATES: ab initio prediction:GeneMarkS-2+;locus_tag=L2Z93_000504;product=hypothetical protein;protein_id=extdb:L2Z93_000504;transl_table=11
Mycobacterium brumae ATCC 51384	gene	498320	498784	F	ID=gene-L2Z93_000505;Name=L2Z93_000505;gbkey=Gene;gene_biotype=protein_coding;locus_tag=L2Z93_000505
Mycobacterium brumae ATCC 51384	CDS	498320	498784	F	ID=cds-L2Z93_000505;Parent=gene-L2Z93_000505;Name=extdb:L2Z93_000505;gbkey=CDS;inference=COORDINATES: ab initio prediction:GeneMarkS-2+;locus_tag=L2Z93_000505;product=hypothetical protein;protein_id=extdb:L2Z93_000505;transl_table=11
Mycobacterium brumae ATCC 51384	gene	498883	500820	F	ID=gene-L2Z93_000506;Name=L2Z93_000506;gbkey=Gene;gene_biotype=protein_coding;locus_tag=L2Z93_000506
Mycobacterium brumae ATCC 51384	CDS	498883	500820	F	ID=cds-L2Z93_000506;Parent=gene-L2Z93_000506;Name=extdb:L2Z93_000506;gbkey=CDS;inference=COORDINATES: protein motif:HMM:NF013727.2;locus_tag=L2Z93_000506;product=hypothetical protein;protein_id=extdb:L2Z93_000506;transl_table=11
Mycobacterium brumae ATCC 51384	gene	500834	501574	F	ID=gene-L2Z93_000507;Name=L2Z93_000507;gbkey=Gene;gene_biotype=protein_coding;locus_tag=L2Z93_000507
Mycobacterium brumae ATCC 51384	CDS	500834	501574	F	ID=cds-L2Z93_000507;Parent=gene-L2Z93_000507;Name=extdb:L2Z93_000507;gbkey=CDS;inference=COORDINATES: ab initio prediction:GeneMarkS-2+;locus_tag=L2Z93_000507;product=hypothetical protein;protein_id=extdb:L2Z93_000507;transl_table=11
Mycobacterium brumae ATCC 51384	gene	501682	501840	F	ID=gene-L2Z93_000508;Name=L2Z93_000508;gbkey=Gene;gene_biotype=protein_coding;locus_tag=L2Z93_000508
Mycobacterium brumae ATCC 51384	CDS	501682	501840	F	ID=cds-L2Z93_000508;Parent=gene-L2Z93_000508;Name=extdb:L2Z93_000508;gbkey=CDS;inference=COORDINATES: ab initio prediction:GeneMarkS-2+;locus_tag=L2Z93_000508;product=hypothetical protein;protein_id=extdb:L2Z93_000508;transl_table=11
Mycobacterium brumae ATCC 51384	gene	501940	502095	F	ID=gene-L2Z93_000509;Name=L2Z93_000509;gbkey=Gene;gene_biotype=protein_coding;locus_tag=L2Z93_000509
Mycobacterium brumae ATCC 51384	CDS	501940	502095	F	ID=cds-L2Z93_000509;Parent=gene-L2Z93_000509;Name=extdb:L2Z93_000509;gbkey=CDS;inference=COORDINATES: protein motif:HMM:NF017355.2;locus_tag=L2Z93_000509;product=toxin-antitoxin system HicB family antitoxin;protein_id=extdb:L2Z93_000509;transl_table=11
Mycobacterium brumae ATCC 51384	gene	502092	503120	F	ID=gene-L2Z93_000510;Name=L2Z93_000510;gbkey=Gene;gene_biotype=protein_coding;locus_tag=L2Z93_000510
Mycobacterium brumae ATCC 51384	CDS	502092	503120	F	ID=cds-L2Z93_000510;Parent=gene-L2Z93_000510;Name=extdb:L2Z93_000510;Ontology_term=GO:0008168;gbkey=CDS;go_function=methyltransferase activity|0008168||IEA;inference=COORDINATES: protein motif:HMM:NF012372.2;locus_tag=L2Z93_000510;product=DNA cytosine methyltransferase;protein_id=extdb:L2Z93_000510;transl_table=11
Mycobacterium brumae ATCC 51384	gene	503113	503397	R	ID=gene-L2Z93_000511;Name=L2Z93_000511;gbkey=Gene;gene_biotype=protein_coding;locus_tag=L2Z93_000511
Mycobacterium brumae ATCC 51384	CDS	503113	503397	R	ID=cds-L2Z93_000511;Parent=gene-L2Z93_000511;Name=extdb:L2Z93_000511;gbkey=CDS;inference=COORDINATES: ab initio prediction:GeneMarkS-2+;locus_tag=L2Z93_000511;product=hypothetical protein;protein_id=extdb:L2Z93_000511;transl_table=11
Mycobacterium brumae ATCC 51384	gene	504248	504688	R	ID=gene-L2Z93_000512;Name=L2Z93_000512;gbkey=Gene;gene_biotype=protein_coding;locus_tag=L2Z93_000512
Mycobacterium brumae ATCC 51384	CDS	504248	504688	R	ID=cds-L2Z93_000512;Parent=gene-L2Z93_000512;Name=extdb:L2Z93_000512;gbkey=CDS;inference=COORDINATES: protein motif:HMM:NF024793.2;locus_tag=L2Z93_000512;product=ATP-binding protein;protein_id=extdb:L2Z93_000512;transl_table=11
Mycobacterium brumae ATCC 51384	gene	504920	505273	R	ID=gene-L2Z93_000513;Name=L2Z93_000513;gbkey=Gene;gene_biotype=protein_coding;locus_tag=L2Z93_000513
Mycobacterium brumae ATCC 51384	CDS	504920	505273	R	ID=cds-L2Z93_000513;Parent=gene-L2Z93_000513;Name=extdb:L2Z93_000513;gbkey=CDS;inference=COORDINATES: ab initio prediction:GeneMarkS-2+;locus_tag=L2Z93_000513;product=hypothetical protein;protein_id=extdb:L2Z93_000513;transl_table=11
Mycobacterium brumae ATCC 51384	gene	505276	505539	R	ID=gene-L2Z93_000514;Name=L2Z93_000514;gbkey=Gene;gene_biotype=protein_coding;locus_tag=L2Z93_000514
Mycobacterium brumae ATCC 51384	CDS	505276	505539	R	ID=cds-L2Z93_000514;Parent=gene-L2Z93_000514;Name=extdb:L2Z93_000514;gbkey=CDS;inference=COORDINATES: ab initio prediction:GeneMarkS-2+;locus_tag=L2Z93_000514;product=hypothetical protein;protein_id=extdb:L2Z93_000514;transl_table=11
Mycobacterium brumae ATCC 51384	gene	505543	506028	R	ID=gene-L2Z93_000515;Name=L2Z93_000515;gbkey=Gene;gene_biotype=protein_coding;locus_tag=L2Z93_000515
Mycobacterium brumae ATCC 51384	CDS	505543	506028	R	ID=cds-L2Z93_000515;Parent=gene-L2Z93_000515;Name=extdb:L2Z93_000515;gbkey=CDS;inference=COORDINATES: ab initio prediction:GeneMarkS-2+;locus_tag=L2Z93_000515;product=hypothetical protein;protein_id=extdb:L2Z93_000515;transl_table=11
Mycobacterium brumae ATCC 51384	gene	506031	506396	R	ID=gene-L2Z93_000516;Name=L2Z93_000516;gbkey=Gene;gene_biotype=protein_coding;locus_tag=L2Z93_000516
Mycobacterium brumae ATCC 51384	CDS	506031	506396	R	ID=cds-L2Z93_000516;Parent=gene-L2Z93_000516;Name=extdb:L2Z93_000516;gbkey=CDS;inference=COORDINATES: protein motif:HMM:NF024359.2;locus_tag=L2Z93_000516;product=DUF3846 domain-containing protein;protein_id=extdb:L2Z93_000516;transl_table=11
Mycobacterium brumae ATCC 51384	gene	506399	506677	R	ID=gene-L2Z93_000517;Name=L2Z93_000517;gbkey=Gene;gene_biotype=protein_coding;locus_tag=L2Z93_000517
Mycobacterium brumae ATCC 51384	CDS	506399	506677	R	ID=cds-L2Z93_000517;Parent=gene-L2Z93_000517;Name=extdb:L2Z93_000517;gbkey=CDS;inference=COORDINATES: protein motif:HMM:NF024139.2;locus_tag=L2Z93_000517;product=helix-turn-helix domain-containing protein;protein_id=extdb:L2Z93_000517;transl_table=11
Mycobacterium brumae ATCC 51384	gene	506881	507234	F	ID=gene-L2Z93_000518;Name=L2Z93_000518;gbkey=Gene;gene_biotype=protein_coding;locus_tag=L2Z93_000518
Mycobacterium brumae ATCC 51384	CDS	506881	507234	F	ID=cds-L2Z93_000518;Parent=gene-L2Z93_000518;Name=extdb:L2Z93_000518;gbkey=CDS;inference=COORDINATES: protein motif:HMM:NF013540.2;locus_tag=L2Z93_000518;product=helix-turn-helix domain-containing protein;protein_id=extdb:L2Z93_000518;transl_table=11
Mycobacterium brumae ATCC 51384	gene	507231	508457	F	ID=gene-L2Z93_000519;Name=L2Z93_000519;gbkey=Gene;gene_biotype=protein_coding;locus_tag=L2Z93_000519
Mycobacterium brumae ATCC 51384	CDS	507231	508457	F	ID=cds-L2Z93_000519;Parent=gene-L2Z93_000519;Name=extdb:L2Z93_000519;gbkey=CDS;inference=COORDINATES: similar to AA sequence:RefSeq:WP_011723423.1;locus_tag=L2Z93_000519;product=site-specific integrase;protein_id=extdb:L2Z93_000519;transl_table=11
Mycobacterium brumae ATCC 51384	gene	508499	508598	F	ID=gene-L2Z93_000520;Name=L2Z93_000520;gbkey=Gene;gene_biotype=tRNA;locus_tag=L2Z93_000520
Mycobacterium brumae ATCC 51384	tRNA	508499	508598	F	ID=rna-L2Z93_000520;Parent=gene-L2Z93_000520;anticodon=(pos:508559..508561);gbkey=tRNA;inference=COORDINATES: profile:tRNAscan-SE:2.0.7;locus_tag=L2Z93_000520;product=tRNA-Phe
Mycobacterium brumae ATCC 51384	exon	508499	508598	F	ID=exon-L2Z93_000520-1;Parent=rna-L2Z93_000520;anticodon=(pos:508559..508561);gbkey=tRNA;inference=COORDINATES: profile:tRNAscan-SE:2.0.7;locus_tag=L2Z93_000520;product=tRNA-Phe
Mycobacterium brumae ATCC 51384	pseudogene	508730	509758	R	ID=gene-L2Z93_000521;Name=L2Z93_000521;gbkey=Gene;gene_biotype=putative pseudogene;locus_tag=L2Z93_000521;	Pseudogene only predicted by PGAP.
Mycobacterium brumae ATCC 51384	CDS	508730	509758	R	ID=cds-L2Z93_000521;Parent=gene-L2Z93_000521;Note= putative pseudogene, incomplete%3B partial on complete genome%3B missing N-terminus;Ontology_term=GO:0015074;gbkey=CDS;go_process=DNA integration|0015074||IEA;inference=COORDINATES: similar to AA sequence:RefSeq:WP_011730768.1;locus_tag=L2Z93_000521;product=tyrosine-type recombinase/integrase;transl_table=11	Pseudogene only predicted by PGAP.
Mycobacterium brumae ATCC 51384	gene	510122	510562	R	ID=gene-L2Z93_000522;Name=L2Z93_000522;gbkey=Gene;gene_biotype=protein_coding;locus_tag=L2Z93_000522
Mycobacterium brumae ATCC 51384	CDS	510122	510562	R	ID=cds-L2Z93_000522;Parent=gene-L2Z93_000522;Name=extdb:L2Z93_000522;gbkey=CDS;inference=COORDINATES: similar to AA sequence:RefSeq:WP_007320602.1;locus_tag=L2Z93_000522;product=low molecular weight phosphatase family protein;protein_id=extdb:L2Z93_000522;transl_table=11
Mycobacterium brumae ATCC 51384	gene	510562	511584	R	ID=gene-L2Z93_000523;Name=arsB;gbkey=Gene;gene=arsB;gene_biotype=protein_coding;locus_tag=L2Z93_000523
Mycobacterium brumae ATCC 51384	CDS	510562	511584	R	ID=cds-L2Z93_000523;Parent=gene-L2Z93_000523;Name=extdb:L2Z93_000523;Ontology_term=GO:0008490;gbkey=CDS;gene=arsB;go_function=arsenite secondary active transmembrane transporter activity|0008490||IEA;inference=COORDINATES: similar to AA sequence:RefSeq:WP_008376419.1;locus_tag=L2Z93_000523;product=ACR3 family arsenite efflux transporter;protein_id=extdb:L2Z93_000523;transl_table=11
Mycobacterium brumae ATCC 51384	gene	511665	512087	R	ID=gene-L2Z93_000524;Name=L2Z93_000524;gbkey=Gene;gene_biotype=protein_coding;locus_tag=L2Z93_000524
Mycobacterium brumae ATCC 51384	CDS	511665	512087	R	ID=cds-L2Z93_000524;Parent=gene-L2Z93_000524;Name=extdb:L2Z93_000524;gbkey=CDS;inference=COORDINATES: similar to AA sequence:RefSeq:WP_013126865.1;locus_tag=L2Z93_000524;product=VOC family protein;protein_id=extdb:L2Z93_000524;transl_table=11
Mycobacterium brumae ATCC 51384	gene	512191	512544	F	ID=gene-L2Z93_000525;Name=L2Z93_000525;gbkey=Gene;gene_biotype=protein_coding;locus_tag=L2Z93_000525
Mycobacterium brumae ATCC 51384	CDS	512191	512544	F	ID=cds-L2Z93_000525;Parent=gene-L2Z93_000525;Name=extdb:L2Z93_000525;Ontology_term=GO:0006355,GO:0003700;gbkey=CDS;go_function=DNA-binding transcription factor activity|0003700||IEA;go_process=regulation of transcription%2C DNA-templated|0006355||IEA;inference=COORDINATES: similar to AA sequence:RefSeq:WP_020098716.1;locus_tag=L2Z93_000525;product=metalloregulator ArsR/SmtB family transcription f…
Mycobacterium brumae ATCC 51384	gene	512630	512851	R	ID=gene-L2Z93_000526;Name=L2Z93_000526;gbkey=Gene;gene_biotype=protein_coding;locus_tag=L2Z93_000526
Mycobacterium brumae ATCC 51384	CDS	512630	512851	R	ID=cds-L2Z93_000526;Parent=gene-L2Z93_000526;Name=extdb:L2Z93_000526;gbkey=CDS;inference=COORDINATES: ab initio prediction:GeneMarkS-2+;locus_tag=L2Z93_000526;product=hypothetical protein;protein_id=extdb:L2Z93_000526;transl_table=11
Mycobacterium brumae ATCC 51384	gene	512909	513253	R	ID=gene-L2Z93_000527;Name=L2Z93_000527;gbkey=Gene;gene_biotype=protein_coding;locus_tag=L2Z93_000527
Mycobacterium brumae ATCC 51384	CDS	512909	513253	R	ID=cds-L2Z93_000527;Parent=gene-L2Z93_000527;Name=extdb:L2Z93_000527;gbkey=CDS;inference=COORDINATES: ab initio prediction:GeneMarkS-2+;locus_tag=L2Z93_000527;product=VOC family protein;protein_id=extdb:L2Z93_000527;transl_table=11
Mycobacterium brumae ATCC 51384	gene	513250	513588	R	ID=gene-L2Z93_000528;Name=L2Z93_000528;gbkey=Gene;gene_biotype=protein_coding;locus_tag=L2Z93_000528
Mycobacterium brumae ATCC 51384	CDS	513250	513588	R	ID=cds-L2Z93_000528;Parent=gene-L2Z93_000528;Name=extdb:L2Z93_000528;gbkey=CDS;inference=COORDINATES: ab initio prediction:GeneMarkS-2+;locus_tag=L2Z93_000528;product=hypothetical protein;protein_id=extdb:L2Z93_000528;transl_table=11
Mycobacterium brumae ATCC 51384	gene	514463	514657	F	ID=gene-L2Z93_000529;Name=L2Z93_000529;gbkey=Gene;gene_biotype=protein_coding;locus_tag=L2Z93_000529
Mycobacterium brumae ATCC 51384	CDS	514463	514657	F	ID=cds-L2Z93_000529;Parent=gene-L2Z93_000529;Name=extdb:L2Z93_000529;gbkey=CDS;inference=COORDINATES: ab initio prediction:GeneMarkS-2+;locus_tag=L2Z93_000529;product=hypothetical protein;protein_id=extdb:L2Z93_000529;transl_table=11
Mycobacterium brumae ATCC 51384	gene	514654	515187	F	ID=gene-L2Z93_000530;Name=L2Z93_000530;gbkey=Gene;gene_biotype=protein_coding;locus_tag=L2Z93_000530
Mycobacterium brumae ATCC 51384	CDS	514654	515187	F	ID=cds-L2Z93_000530;Parent=gene-L2Z93_000530;Name=extdb:L2Z93_000530;gbkey=CDS;inference=COORDINATES: similar to AA sequence:RefSeq:WP_005116607.1;locus_tag=L2Z93_000530;product=hypothetical protein;protein_id=extdb:L2Z93_000530;transl_table=11
Mycobacterium brumae ATCC 51384	gene	515189	515776	F	ID=gene-L2Z93_000531;Name=L2Z93_000531;gbkey=Gene;gene_biotype=protein_coding;locus_tag=L2Z93_000531
Mycobacterium brumae ATCC 51384	CDS	515189	515776	F	ID=cds-L2Z93_000531;Parent=gene-L2Z93_000531;Name=extdb:L2Z93_000531;gbkey=CDS;inference=COORDINATES: ab initio prediction:GeneMarkS-2+;locus_tag=L2Z93_000531;product=hypothetical protein;protein_id=extdb:L2Z93_000531;transl_table=11
Mycobacterium brumae ATCC 51384	gene	515906	516313	R	ID=gene-L2Z93_000532;Name=L2Z93_000532;gbkey=Gene;gene_biotype=protein_coding;locus_tag=L2Z93_000532
Mycobacterium brumae ATCC 51384	CDS	515906	516313	R	ID=cds-L2Z93_000532;Parent=gene-L2Z93_000532;Name=extdb:L2Z93_000532;gbkey=CDS;inference=COORDINATES: ab initio prediction:GeneMarkS-2+;locus_tag=L2Z93_000532;product=hypothetical protein;protein_id=extdb:L2Z93_000532;transl_table=11
Mycobacterium brumae ATCC 51384	gene	516817	517824	F	ID=gene-L2Z93_000533;Name=L2Z93_000533;gbkey=Gene;gene_biotype=protein_coding;locus_tag=L2Z93_000533
Mycobacterium brumae ATCC 51384	CDS	516817	517824	F	ID=cds-L2Z93_000533;Parent=gene-L2Z93_000533;Name=extdb:L2Z93_000533;gbkey=CDS;inference=COORDINATES: protein motif:HMM:NF012798.2;locus_tag=L2Z93_000533;product=site-specific integrase;protein_id=extdb:L2Z93_000533;transl_table=11
Mycobacterium brumae ATCC 51384	gene	517825	518061	R	ID=gene-L2Z93_000534;Name=L2Z93_000534;gbkey=Gene;gene_biotype=protein_coding;locus_tag=L2Z93_000534
Mycobacterium brumae ATCC 51384	CDS	517825	518061	R	ID=cds-L2Z93_000534;Parent=gene-L2Z93_000534;Name=extdb:L2Z93_000534;gbkey=CDS;inference=COORDINATES: similar to AA sequence:RefSeq:WP_007318730.1;locus_tag=L2Z93_000534;product=hypothetical protein;protein_id=extdb:L2Z93_000534;transl_table=11
Mycobacterium brumae ATCC 51384	gene	518058	518237	R	ID=gene-L2Z93_000535;Name=L2Z93_000535;gbkey=Gene;gene_biotype=protein_coding;locus_tag=L2Z93_000535
Mycobacterium brumae ATCC 51384	CDS	518058	518237	R	ID=cds-L2Z93_000535;Parent=gene-L2Z93_000535;Name=extdb:L2Z93_000535;gbkey=CDS;inference=COORDINATES: similar to AA sequence:RefSeq:WP_017205598.1;locus_tag=L2Z93_000535;product=hypothetical protein;protein_id=extdb:L2Z93_000535;transl_table=11
Mycobacterium brumae ATCC 51384	gene	518394	518801	F	ID=gene-L2Z93_000536;Name=L2Z93_000536;gbkey=Gene;gene_biotype=protein_coding;locus_tag=L2Z93_000536
Mycobacterium brumae ATCC 51384	CDS	518394	518801	F	ID=cds-L2Z93_000536;Parent=gene-L2Z93_000536;Name=extdb:L2Z93_000536;gbkey=CDS;inference=COORDINATES: ab initio prediction:GeneMarkS-2+;locus_tag=L2Z93_000536;product=hypothetical protein;protein_id=extdb:L2Z93_000536;transl_table=11
Mycobacterium brumae ATCC 51384	gene	518798	519247	F	ID=gene-L2Z93_000537;Name=L2Z93_000537;gbkey=Gene;gene_biotype=protein_coding;locus_tag=L2Z93_000537
Mycobacterium brumae ATCC 51384	CDS	518798	519247	F	ID=cds-L2Z93_000537;Parent=gene-L2Z93_000537;Name=extdb:L2Z93_000537;gbkey=CDS;inference=COORDINATES: ab initio prediction:GeneMarkS-2+;locus_tag=L2Z93_000537;product=hypothetical protein;protein_id=extdb:L2Z93_000537;transl_table=11
Mycobacterium brumae ATCC 51384	gene	519289	520179	F	ID=gene-L2Z93_000538;Name=L2Z93_000538;gbkey=Gene;gene_biotype=protein_coding;locus_tag=L2Z93_000538
Mycobacterium brumae ATCC 51384	CDS	519289	520179	F	ID=cds-L2Z93_000538;Parent=gene-L2Z93_000538;Name=extdb:L2Z93_000538;gbkey=CDS;inference=COORDINATES: similar to AA sequence:RefSeq:WP_003883700.1;locus_tag=L2Z93_000538;product=AraC family transcriptional regulator;protein_id=extdb:L2Z93_000538;transl_table=11
Mycobacterium brumae ATCC 51384	gene	520207	520806	R	ID=gene-L2Z93_000539;Name=L2Z93_000539;gbkey=Gene;gene_biotype=protein_coding;locus_tag=L2Z93_000539
Mycobacterium brumae ATCC 51384	CDS	520207	520806	R	ID=cds-L2Z93_000539;Parent=gene-L2Z93_000539;Name=extdb:L2Z93_000539;gbkey=CDS;inference=COORDINATES: protein motif:HMM:NF025215.2;locus_tag=L2Z93_000539;product=septum formation family protein;protein_id=extdb:L2Z93_000539;transl_table=11
Mycobacterium brumae ATCC 51384	gene	520821	521564	R	ID=gene-L2Z93_000540;Name=L2Z93_000540;gbkey=Gene;gene_biotype=protein_coding;locus_tag=L2Z93_000540
Mycobacterium brumae ATCC 51384	CDS	520821	521564	R	ID=cds-L2Z93_000540;Parent=gene-L2Z93_000540;Name=extdb:L2Z93_000540;gbkey=CDS;inference=COORDINATES: ab initio prediction:GeneMarkS-2+;locus_tag=L2Z93_000540;product=hypothetical protein;protein_id=extdb:L2Z93_000540;transl_table=11
Mycobacterium brumae ATCC 51384	gene	521593	522474	R	ID=gene-L2Z93_000541;Name=L2Z93_000541;gbkey=Gene;gene_biotype=protein_coding;locus_tag=L2Z93_000541
Mycobacterium brumae ATCC 51384	CDS	521593	522474	R	ID=cds-L2Z93_000541;Parent=gene-L2Z93_000541;Name=extdb:L2Z93_000541;gbkey=CDS;inference=COORDINATES: similar to AA sequence:RefSeq:WP_003884515.1;locus_tag=L2Z93_000541;product=DUF4436 domain-containing protein;protein_id=extdb:L2Z93_000541;transl_table=11
Mycobacterium brumae ATCC 51384	gene	522471	522722	R	ID=gene-L2Z93_000542;Name=L2Z93_000542;gbkey=Gene;gene_biotype=protein_coding;locus_tag=L2Z93_000542
Mycobacterium brumae ATCC 51384	CDS	522471	522722	R	ID=cds-L2Z93_000542;Parent=gene-L2Z93_000542;Name=extdb:L2Z93_000542;gbkey=CDS;inference=COORDINATES: ab initio prediction:GeneMarkS-2+;locus_tag=L2Z93_000542;product=hypothetical protein;protein_id=extdb:L2Z93_000542;transl_table=11
Mycobacterium brumae ATCC 51384	gene	523073	523342	R	ID=gene-L2Z93_000543;Name=L2Z93_000543;gbkey=Gene;gene_biotype=protein_coding;locus_tag=L2Z93_000543
Mycobacterium brumae ATCC 51384	CDS	523073	523342	R	ID=cds-L2Z93_000543;Parent=gene-L2Z93_000543;Name=extdb:L2Z93_000543;gbkey=CDS;inference=COORDINATES: ab initio prediction:GeneMarkS-2+;locus_tag=L2Z93_000543;product=hypothetical protein;protein_id=extdb:L2Z93_000543;transl_table=11
Mycobacterium brumae ATCC 51384	gene	523967	524437	F	ID=gene-L2Z93_000544;Name=L2Z93_000544;gbkey=Gene;gene_biotype=protein_coding;locus_tag=L2Z93_000544
Mycobacterium brumae ATCC 51384	CDS	523967	524437	F	ID=cds-L2Z93_000544;Parent=gene-L2Z93_000544;Name=extdb:L2Z93_000544;gbkey=CDS;inference=COORDINATES: ab initio prediction:GeneMarkS-2+;locus_tag=L2Z93_000544;product=hypothetical protein;protein_id=extdb:L2Z93_000544;transl_table=11
Mycobacterium brumae ATCC 51384	gene	525067	526827	F	ID=gene-L2Z93_000545;Name=L2Z93_000545;gbkey=Gene;gene_biotype=protein_coding;locus_tag=L2Z93_000545
Mycobacterium brumae ATCC 51384	CDS	525067	526827	F	ID=cds-L2Z93_000545;Parent=gene-L2Z93_000545;Name=extdb:L2Z93_000545;gbkey=CDS;inference=COORDINATES: similar to AA sequence:RefSeq:WP_020103100.1;locus_tag=L2Z93_000545;product=long-chain fatty acid--CoA ligase;protein_id=extdb:L2Z93_000545;transl_table=11
Mycobacterium brumae ATCC 51384	gene	526845	527984	F	ID=gene-L2Z93_000546;Name=L2Z93_000546;gbkey=Gene;gene_biotype=protein_coding;locus_tag=L2Z93_000546
Mycobacterium brumae ATCC 51384	CDS	526845	527984	F	ID=cds-L2Z93_000546;Parent=gene-L2Z93_000546;Name=extdb:L2Z93_000546;gbkey=CDS;inference=COORDINATES: similar to AA sequence:RefSeq:WP_005203386.1;locus_tag=L2Z93_000546;product=acyl-CoA dehydrogenase family protein;protein_id=extdb:L2Z93_000546;transl_table=11
Mycobacterium brumae ATCC 51384	gene	528005	528631	F	ID=gene-L2Z93_000547;Name=L2Z93_000547;gbkey=Gene;gene_biotype=protein_coding;locus_tag=L2Z93_000547
Mycobacterium brumae ATCC 51384	CDS	528005	528631	F	ID=cds-L2Z93_000547;Parent=gene-L2Z93_000547;Name=extdb:L2Z93_000547;gbkey=CDS;inference=COORDINATES: similar to AA sequence:RefSeq:WP_005203382.1;locus_tag=L2Z93_000547;product=TetR/AcrR family transcriptional regulator;protein_id=extdb:L2Z93_000547;transl_table=11
Mycobacterium brumae ATCC 51384	gene	528620	529249	R	ID=gene-L2Z93_000548;Name=L2Z93_000548;gbkey=Gene;gene_biotype=protein_coding;locus_tag=L2Z93_000548
Mycobacterium brumae ATCC 51384	CDS	528620	529249	R	ID=cds-L2Z93_000548;Parent=gene-L2Z93_000548;Name=extdb:L2Z93_000548;gbkey=CDS;inference=COORDINATES: similar to AA sequence:RefSeq:WP_005204965.1;locus_tag=L2Z93_000548;product=TetR/AcrR family transcriptional regulator;protein_id=extdb:L2Z93_000548;transl_table=11
Mycobacterium brumae ATCC 51384	gene	529352	530245	F	ID=gene-L2Z93_000549;Name=L2Z93_000549;gbkey=Gene;gene_biotype=protein_coding;locus_tag=L2Z93_000549
Mycobacterium brumae ATCC 51384	CDS	529352	530245	F	ID=cds-L2Z93_000549;Parent=gene-L2Z93_000549;Name=extdb:L2Z93_000549;gbkey=CDS;inference=COORDINATES: similar to AA sequence:RefSeq:WP_005176749.1;locus_tag=L2Z93_000549;product=metal-dependent hydrolase;protein_id=extdb:L2Z93_000549;transl_table=11
Mycobacterium brumae ATCC 51384	gene	530242	531318	F	ID=gene-L2Z93_000550;Name=L2Z93_000550;gbkey=Gene;gene_biotype=protein_coding;locus_tag=L2Z93_000550
Mycobacterium brumae ATCC 51384	CDS	530242	531318	F	ID=cds-L2Z93_000550;Parent=gene-L2Z93_000550;Name=extdb:L2Z93_000550;gbkey=CDS;inference=COORDINATES: similar to AA sequence:RefSeq:WP_019047148.1;locus_tag=L2Z93_000550;product=PDR/VanB family oxidoreductase;protein_id=extdb:L2Z93_000550;transl_table=11
Mycobacterium brumae ATCC 51384	gene	531275	532867	F	ID=gene-L2Z93_000551;Name=L2Z93_000551;gbkey=Gene;gene_biotype=protein_coding;locus_tag=L2Z93_000551
Mycobacterium brumae ATCC 51384	CDS	531275	532867	F	ID=cds-L2Z93_000551;Parent=gene-L2Z93_000551;Name=extdb:L2Z93_000551;gbkey=CDS;inference=COORDINATES: similar to AA sequence:RefSeq:WP_020103104.1;locus_tag=L2Z93_000551;product=NAD(P)/FAD-dependent oxidoreductase;protein_id=extdb:L2Z93_000551;transl_table=11
Mycobacterium brumae ATCC 51384	gene	532864	533703	F	ID=gene-L2Z93_000552;Name=L2Z93_000552;gbkey=Gene;gene_biotype=protein_coding;locus_tag=L2Z93_000552
Mycobacterium brumae ATCC 51384	CDS	532864	533703	F	ID=cds-L2Z93_000552;Parent=gene-L2Z93_000552;Name=extdb:L2Z93_000552;Ontology_term=GO:0016491;gbkey=CDS;go_function=oxidoreductase activity|0016491||IEA;inference=COORDINATES: similar to AA sequence:RefSeq:WP_005204957.1;locus_tag=L2Z93_000552;product=short-chain dehydrogenase/reductase;protein_id=extdb:L2Z93_000552;transl_table=11
Mycobacterium brumae ATCC 51384	gene	535024	535545	F	ID=gene-L2Z93_000553;Name=L2Z93_000553;gbkey=Gene;gene_biotype=protein_coding;locus_tag=L2Z93_000553
Mycobacterium brumae ATCC 51384	CDS	535024	535545	F	ID=cds-L2Z93_000553;Parent=gene-L2Z93_000553;Name=extdb:L2Z93_000553;gbkey=CDS;inference=COORDINATES: ab initio prediction:GeneMarkS-2+;locus_tag=L2Z93_000553;product=hypothetical protein;protein_id=extdb:L2Z93_000553;transl_table=11
Mycobacterium brumae ATCC 51384	gene	536264	536650	F	ID=gene-L2Z93_000554;Name=L2Z93_000554;gbkey=Gene;gene_biotype=protein_coding;locus_tag=L2Z93_000554
Mycobacterium brumae ATCC 51384	CDS	536264	536650	F	ID=cds-L2Z93_000554;Parent=gene-L2Z93_000554;Name=extdb:L2Z93_000554;gbkey=CDS;inference=COORDINATES: ab initio prediction:GeneMarkS-2+;locus_tag=L2Z93_000554;product=hypothetical protein;protein_id=extdb:L2Z93_000554;transl_table=11
Mycobacterium brumae ATCC 51384	gene	536739	538202	F	ID=gene-L2Z93_000555;Name=L2Z93_000555;gbkey=Gene;gene_biotype=protein_coding;locus_tag=L2Z93_000555
Mycobacterium brumae ATCC 51384	CDS	536739	538202	F	ID=cds-L2Z93_000555;Parent=gene-L2Z93_000555;Name=extdb:L2Z93_000555;Ontology_term=GO:0015074;gbkey=CDS;go_process=DNA integration|0015074||IEA;inference=COORDINATES: similar to AA sequence:RefSeq:WP_013470158.1;locus_tag=L2Z93_000555;product=DDE-type integrase/transposase/recombinase;protein_id=extdb:L2Z93_000555;transl_table=11
Mycobacterium brumae ATCC 51384	pseudogene	538241	538711	F	ID=gene-L2Z93_000556;Name=L2Z93_000556;gbkey=Gene;gene_biotype=pseudogene;locus_tag=L2Z93_000556;pseudo=true
Mycobacterium brumae ATCC 51384	CDS	538241	538711	F	ID=cds-L2Z93_000556;Parent=gene-L2Z93_000556;Note=incomplete%3B partial on complete genome%3B missing C-terminus;gbkey=CDS;inference=COORDINATES: similar to AA sequence:RefSeq:WP_009935621.1;locus_tag=L2Z93_000556;product=AAA family ATPase;pseudo=true;transl_table=11
Mycobacterium brumae ATCC 51384	gene	538750	539921	R	ID=gene-L2Z93_000557;Name=L2Z93_000557;gbkey=Gene;gene_biotype=protein_coding;locus_tag=L2Z93_000557
Mycobacterium brumae ATCC 51384	CDS	539660	539921	R	ID=cds-L2Z93_000557;Parent=gene-L2Z93_000557;Name=extdb:L2Z93_000557;Note=programmed frameshift;Ontology_term=GO:0004803;exception=ribosomal slippage;gbkey=CDS;go_function=transposase activity|0004803||IEA;inference=COORDINATES: similar to AA sequence:RefSeq:WP_076611990.1;locus_tag=L2Z93_000557;product=IS3 family transposase;protein_id=extdb:L2Z93_000557;transl_table=11
Mycobacterium brumae ATCC 51384	CDS	538750	539660	R	ID=cds-L2Z93_000557;Parent=gene-L2Z93_000557;Name=extdb:L2Z93_000557;Note=programmed frameshift;Ontology_term=GO:0004803;exception=ribosomal slippage;gbkey=CDS;go_function=transposase activity|0004803||IEA;inference=COORDINATES: similar to AA sequence:RefSeq:WP_076611990.1;locus_tag=L2Z93_000557;product=IS3 family transposase;protein_id=extdb:L2Z93_000557;transl_table=11
Mycobacterium brumae ATCC 51384	pseudogene	539990	540526	R	ID=gene-L2Z93_000558;Name=L2Z93_000558;gbkey=Gene;gene_biotype=pseudogene;locus_tag=L2Z93_000558;pseudo=true
Mycobacterium brumae ATCC 51384	CDS	539990	540526	R	ID=cds-L2Z93_000558;Parent=gene-L2Z93_000558;Note=incomplete%3B partial on complete genome%3B missing C-terminus;Ontology_term=GO:0008484;gbkey=CDS;go_function=sulfuric ester hydrolase activity|0008484||IEA;inference=COORDINATES: similar to AA sequence:RefSeq:WP_007300831.1;locus_tag=L2Z93_000558;product=sulfatase-like hydrolase/transferase;pseudo=true;transl_table=11
Mycobacterium brumae ATCC 51384	gene	540680	541243	F	ID=gene-L2Z93_000559;Name=L2Z93_000559;gbkey=Gene;gene_biotype=protein_coding;locus_tag=L2Z93_000559
Mycobacterium brumae ATCC 51384	CDS	540680	541243	F	ID=cds-L2Z93_000559;Parent=gene-L2Z93_000559;Name=extdb:L2Z93_000559;Ontology_term=GO:0016021;gbkey=CDS;go_component=integral component of membrane|0016021||IEA;inference=COORDINATES: protein motif:HMM:NF013109.2;locus_tag=L2Z93_000559;product=SulP family inorganic anion transporter;protein_id=extdb:L2Z93_000559;transl_table=11
Mycobacterium brumae ATCC 51384	gene	541186	541626	F	ID=gene-L2Z93_000560;Name=L2Z93_000560;gbkey=Gene;gene_biotype=protein_coding;locus_tag=L2Z93_000560
Mycobacterium brumae ATCC 51384	CDS	541186	541626	F	ID=cds-L2Z93_000560;Parent=gene-L2Z93_000560;Name=extdb:L2Z93_000560;gbkey=CDS;inference=COORDINATES: similar to AA sequence:RefSeq:WP_013829475.1;locus_tag=L2Z93_000560;product=SRPBCC family protein;protein_id=extdb:L2Z93_000560;transl_table=11
Mycobacterium brumae ATCC 51384	gene	541628	542497	F	ID=gene-L2Z93_000561;Name=L2Z93_000561;gbkey=Gene;gene_biotype=protein_coding;locus_tag=L2Z93_000561
Mycobacterium brumae ATCC 51384	CDS	541628	542497	F	ID=cds-L2Z93_000561;Parent=gene-L2Z93_000561;Name=extdb:L2Z93_000561;gbkey=CDS;inference=COORDINATES: similar to AA sequence:RefSeq:WP_007322418.1;locus_tag=L2Z93_000561;product=MaoC family dehydratase N-terminal domain-containing protein;protein_id=extdb:L2Z93_000561;transl_table=11
Mycobacterium brumae ATCC 51384	pseudogene	542567	543193	F	ID=gene-L2Z93_000562;Name=L2Z93_000562;gbkey=Gene;gene_biotype=pseudogene;locus_tag=L2Z93_000562;pseudo=true
Mycobacterium brumae ATCC 51384	CDS	542567	543193	F	ID=cds-L2Z93_000562;Parent=gene-L2Z93_000562;Note=frameshifted;gbkey=CDS;inference=COORDINATES: similar to AA sequence:RefSeq:WP_016331681.1;locus_tag=L2Z93_000562;product=SDR family NAD(P)-dependent oxidoreductase;pseudo=true;transl_table=11
Mycobacterium brumae ATCC 51384	gene	543211	544479	F	ID=gene-L2Z93_000563;Name=L2Z93_000563;gbkey=Gene;gene_biotype=protein_coding;locus_tag=L2Z93_000563
Mycobacterium brumae ATCC 51384	CDS	543211	544479	F	ID=cds-L2Z93_000563;Parent=gene-L2Z93_000563;Name=extdb:L2Z93_000563;gbkey=CDS;inference=COORDINATES: similar to AA sequence:RefSeq:WP_005111459.1;locus_tag=L2Z93_000563;product=acyl-CoA/acyl-ACP dehydrogenase;protein_id=extdb:L2Z93_000563;transl_table=11
Mycobacterium brumae ATCC 51384	gene	544654	547626	R	ID=gene-L2Z93_000564;Name=L2Z93_000564;gbkey=Gene;gene_biotype=protein_coding;locus_tag=L2Z93_000564
Mycobacterium brumae ATCC 51384	CDS	544654	547626	R	ID=cds-L2Z93_000564;Parent=gene-L2Z93_000564;Name=extdb:L2Z93_000564;gbkey=CDS;inference=COORDINATES: similar to AA sequence:RefSeq:WP_014982325.1;locus_tag=L2Z93_000564;product=glycosyl hydrolase-related protein;protein_id=extdb:L2Z93_000564;transl_table=11
Mycobacterium brumae ATCC 51384	gene	547670	548671	F	ID=gene-L2Z93_000565;Name=L2Z93_000565;gbkey=Gene;gene_biotype=protein_coding;locus_tag=L2Z93_000565
Mycobacterium brumae ATCC 51384	CDS	547670	548671	F	ID=cds-L2Z93_000565;Parent=gene-L2Z93_000565;Name=extdb:L2Z93_000565;gbkey=CDS;inference=COORDINATES: similar to AA sequence:RefSeq:WP_020098839.1;locus_tag=L2Z93_000565;product=hypothetical protein;protein_id=extdb:L2Z93_000565;transl_table=11
Mycobacterium brumae ATCC 51384	gene	548632	548997	R	ID=gene-L2Z93_000566;Name=L2Z93_000566;gbkey=Gene;gene_biotype=protein_coding;locus_tag=L2Z93_000566
Mycobacterium brumae ATCC 51384	CDS	548632	548997	R	ID=cds-L2Z93_000566;Parent=gene-L2Z93_000566;Name=extdb:L2Z93_000566;gbkey=CDS;inference=COORDINATES: similar to AA sequence:RefSeq:WP_005626675.1;locus_tag=L2Z93_000566;product=PDGLE domain-containing protein;protein_id=extdb:L2Z93_000566;transl_table=11
Mycobacterium brumae ATCC 51384	gene	548994	549746	R	ID=gene-L2Z93_000567;Name=L2Z93_000567;gbkey=Gene;gene_biotype=protein_coding;locus_tag=L2Z93_000567
Mycobacterium brumae ATCC 51384	CDS	548994	549746	R	ID=cds-L2Z93_000567;Parent=gene-L2Z93_000567;Name=extdb:L2Z93_000567;gbkey=CDS;inference=COORDINATES: similar to AA sequence:RefSeq:WP_003890657.1;locus_tag=L2Z93_000567;product=energy-coupling factor ABC transporter permease;protein_id=extdb:L2Z93_000567;transl_table=11
Mycobacterium brumae ATCC 51384	gene	549780	550436	R	ID=gene-L2Z93_000568;Name=L2Z93_000568;gbkey=Gene;gene_biotype=protein_coding;locus_tag=L2Z93_000568
Mycobacterium brumae ATCC 51384	CDS	549780	550436	R	ID=cds-L2Z93_000568;Parent=gene-L2Z93_000568;Name=extdb:L2Z93_000568;gbkey=CDS;inference=COORDINATES: similar to AA sequence:RefSeq:WP_011894209.1;locus_tag=L2Z93_000568;product=urease accessory protein UreD;protein_id=extdb:L2Z93_000568;transl_table=11
Mycobacterium brumae ATCC 51384	gene	550436	551101	R	ID=gene-L2Z93_000569;Name=ureG;gbkey=Gene;gene=ureG;gene_biotype=protein_coding;locus_tag=L2Z93_000569
Mycobacterium brumae ATCC 51384	CDS	550436	551101	R	ID=cds-L2Z93_000569;Parent=gene-L2Z93_000569;Name=extdb:L2Z93_000569;Ontology_term=GO:0019627,GO:0016530,GO:0046872;gbkey=CDS;gene=ureG;go_function=metallochaperone activity|0016530||IEA,metal ion binding|0046872||IEA;go_process=urea metabolic process|0019627||IEA;inference=COORDINATES: similar to AA sequence:RefSeq:WP_009478935.1;locus_tag=L2Z93_000569;product=urease accessory protein UreG;prote…
Mycobacterium brumae ATCC 51384	gene	551112	551750	R	ID=gene-L2Z93_000570;Name=L2Z93_000570;gbkey=Gene;gene_biotype=protein_coding;locus_tag=L2Z93_000570
Mycobacterium brumae ATCC 51384	CDS	551112	551750	R	ID=cds-L2Z93_000570;Parent=gene-L2Z93_000570;Name=extdb:L2Z93_000570;gbkey=CDS;inference=COORDINATES: similar to AA sequence:RefSeq:WP_011855810.1;locus_tag=L2Z93_000570;product=urease accessory protein UreF;protein_id=extdb:L2Z93_000570;transl_table=11
Mycobacterium brumae ATCC 51384	gene	551764	553485	R	ID=gene-L2Z93_000571;Name=L2Z93_000571;gbkey=Gene;gene_biotype=protein_coding;locus_tag=L2Z93_000571
Mycobacterium brumae ATCC 51384	CDS	551764	553485	R	ID=cds-L2Z93_000571;Parent=gene-L2Z93_000571;Name=extdb:L2Z93_000571;Ontology_term=GO:0006807,GO:0009039,GO:0016151;gbkey=CDS;go_function=urease activity|0009039||IEA,nickel cation binding|0016151||IEA;go_process=nitrogen compound metabolic process|0006807||IEA;inference=COORDINATES: similar to AA sequence:RefSeq:WP_003895080.1;locus_tag=L2Z93_000571;product=urease subunit alpha;protein_id=extdb:…
Mycobacterium brumae ATCC 51384	gene	553482	553802	R	ID=gene-L2Z93_000572;Name=L2Z93_000572;gbkey=Gene;gene_biotype=protein_coding;locus_tag=L2Z93_000572
Mycobacterium brumae ATCC 51384	CDS	553482	553802	R	ID=cds-L2Z93_000572;Parent=gene-L2Z93_000572;Name=extdb:L2Z93_000572;Ontology_term=GO:0043419,GO:0035550;gbkey=CDS;go_component=urease complex|0035550||IEA;go_process=urea catabolic process|0043419||IEA;inference=COORDINATES: similar to AA sequence:RefSeq:WP_011560199.1;locus_tag=L2Z93_000572;product=urease subunit beta;protein_id=extdb:L2Z93_000572;transl_table=11
Mycobacterium brumae ATCC 51384	gene	553799	554101	R	ID=gene-L2Z93_000573;Name=L2Z93_000573;gbkey=Gene;gene_biotype=protein_coding;locus_tag=L2Z93_000573
Mycobacterium brumae ATCC 51384	CDS	553799	554101	R	ID=cds-L2Z93_000573;Parent=gene-L2Z93_000573;Name=extdb:L2Z93_000573;Ontology_term=GO:0043419,GO:0009039,GO:0016151;gbkey=CDS;go_function=urease activity|0009039||IEA,nickel cation binding|0016151||IEA;go_process=urea catabolic process|0043419||IEA;inference=COORDINATES: similar to AA sequence:RefSeq:WP_011740895.1;locus_tag=L2Z93_000573;product=urease subunit gamma;protein_id=extdb:L2Z93_000573;…
Mycobacterium brumae ATCC 51384	gene	554255	555514	F	ID=gene-L2Z93_000574;Name=urtA;gbkey=Gene;gene=urtA;gene_biotype=protein_coding;locus_tag=L2Z93_000574
Mycobacterium brumae ATCC 51384	CDS	554255	555514	F	ID=cds-L2Z93_000574;Parent=gene-L2Z93_000574;Name=extdb:L2Z93_000574;Ontology_term=GO:0015840,GO:0033219,GO:0033221,GO:0030288,GO:0055052;gbkey=CDS;gene=urtA;go_component=outer membrane-bounded periplasmic space|0030288||IEA,ATP-binding cassette (ABC) transporter complex%2C substrate-binding subunit-containing|0055052||IEA;go_function=urea binding|0033219||IEA,ATPase-coupled urea transmembrane tr…
Mycobacterium brumae ATCC 51384	gene	555522	556406	F	ID=gene-L2Z93_000575;Name=urtB;gbkey=Gene;gene=urtB;gene_biotype=protein_coding;locus_tag=L2Z93_000575
Mycobacterium brumae ATCC 51384	CDS	555522	556406	F	ID=cds-L2Z93_000575;Parent=gene-L2Z93_000575;Name=extdb:L2Z93_000575;Ontology_term=GO:0015840,GO:0033221,GO:0005887,GO:0055052;gbkey=CDS;gene=urtB;go_component=integral component of plasma membrane|0005887||IEA,ATP-binding cassette (ABC) transporter complex%2C substrate-binding subunit-containing|0055052||IEA;go_function=ATPase-coupled urea transmembrane transporter activity|0033221||IEA;go_proce…
Mycobacterium brumae ATCC 51384	gene	556403	557479	F	ID=gene-L2Z93_000576;Name=urtC;gbkey=Gene;gene=urtC;gene_biotype=protein_coding;locus_tag=L2Z93_000576
Mycobacterium brumae ATCC 51384	CDS	556403	557479	F	ID=cds-L2Z93_000576;Parent=gene-L2Z93_000576;Name=extdb:L2Z93_000576;Ontology_term=GO:0015840,GO:0033221,GO:0005887,GO:0055052;gbkey=CDS;gene=urtC;go_component=integral component of plasma membrane|0005887||IEA,ATP-binding cassette (ABC) transporter complex%2C substrate-binding subunit-containing|0055052||IEA;go_function=ATPase-coupled urea transmembrane transporter activity|0033221||IEA;go_proce…
Mycobacterium brumae ATCC 51384	gene	557476	558303	F	ID=gene-L2Z93_000577;Name=urtD;gbkey=Gene;gene=urtD;gene_biotype=protein_coding;locus_tag=L2Z93_000577
Mycobacterium brumae ATCC 51384	CDS	557476	558303	F	ID=cds-L2Z93_000577;Parent=gene-L2Z93_000577;Name=extdb:L2Z93_000577;Ontology_term=GO:0015840,GO:0005524,GO:0033221,GO:0009898,GO:0055052;gbkey=CDS;gene=urtD;go_component=cytoplasmic side of plasma membrane|0009898||IEA,ATP-binding cassette (ABC) transporter complex%2C substrate-binding subunit-containing|0055052||IEA;go_function=ATP binding|0005524||IEA,ATPase-coupled urea transmembrane transpor…
Mycobacterium brumae ATCC 51384	gene	558303	558995	F	ID=gene-L2Z93_000578;Name=urtE;gbkey=Gene;gene=urtE;gene_biotype=protein_coding;locus_tag=L2Z93_000578
Mycobacterium brumae ATCC 51384	CDS	558303	558995	F	ID=cds-L2Z93_000578;Parent=gene-L2Z93_000578;Name=extdb:L2Z93_000578;Ontology_term=GO:0015840,GO:0005524,GO:0033221,GO:0009898,GO:0055052;gbkey=CDS;gene=urtE;go_component=cytoplasmic side of plasma membrane|0009898||IEA,ATP-binding cassette (ABC) transporter complex%2C substrate-binding subunit-containing|0055052||IEA;go_function=ATP binding|0005524||IEA,ATPase-coupled urea transmembrane transpor…
Mycobacterium brumae ATCC 51384	gene	559080	560633	F	ID=gene-L2Z93_000579;Name=L2Z93_000579;gbkey=Gene;gene_biotype=protein_coding;locus_tag=L2Z93_000579
Mycobacterium brumae ATCC 51384	CDS	559080	560633	F	ID=cds-L2Z93_000579;Parent=gene-L2Z93_000579;Name=extdb:L2Z93_000579;gbkey=CDS;inference=COORDINATES: similar to AA sequence:RefSeq:WP_011778205.1;locus_tag=L2Z93_000579;product=NCS1 family nucleobase:cation symporter-1;protein_id=extdb:L2Z93_000579;transl_table=11
Mycobacterium brumae ATCC 51384	gene	560672	561337	F	ID=gene-L2Z93_000580;Name=L2Z93_000580;gbkey=Gene;gene_biotype=protein_coding;locus_tag=L2Z93_000580
Mycobacterium brumae ATCC 51384	CDS	560672	561337	F	ID=cds-L2Z93_000580;Parent=gene-L2Z93_000580;Name=extdb:L2Z93_000580;Ontology_term=GO:0006807;gbkey=CDS;go_process=nitrogen compound metabolic process|0006807||IEA;inference=COORDINATES: similar to AA sequence:RefSeq:WP_020098856.1;locus_tag=L2Z93_000580;product=aspartate/glutamate racemase family protein;protein_id=extdb:L2Z93_000580;transl_table=11
Mycobacterium brumae ATCC 51384	gene	561400	562281	R	ID=gene-L2Z93_000581;Name=puuE;gbkey=Gene;gene=puuE;gene_biotype=protein_coding;locus_tag=L2Z93_000581
Mycobacterium brumae ATCC 51384	CDS	561400	562281	R	ID=cds-L2Z93_000581;Parent=gene-L2Z93_000581;Name=extdb:L2Z93_000581;Ontology_term=GO:0000256,GO:0016810;gbkey=CDS;gene=puuE;go_function=hydrolase activity%2C acting on carbon-nitrogen (but not peptide) bonds|0016810||IEA;go_process=allantoin catabolic process|0000256||IEA;inference=COORDINATES: similar to AA sequence:RefSeq:WP_014988631.1;locus_tag=L2Z93_000581;product=allantoinase PuuE;protein_…
Mycobacterium brumae ATCC 51384	gene	562296	563258	R	ID=gene-L2Z93_000582;Name=alc;gbkey=Gene;gene=alc;gene_biotype=protein_coding;locus_tag=L2Z93_000582
Mycobacterium brumae ATCC 51384	CDS	562296	563258	R	ID=cds-L2Z93_000582;Parent=gene-L2Z93_000582;Name=extdb:L2Z93_000582;Ontology_term=GO:0000256,GO:0004037;gbkey=CDS;gene=alc;go_function=allantoicase activity|0004037||IEA;go_process=allantoin catabolic process|0000256||IEA;inference=COORDINATES: similar to AA sequence:RefSeq:WP_005076343.1;locus_tag=L2Z93_000582;product=allantoicase;protein_id=extdb:L2Z93_000582;transl_table=11
Mycobacterium brumae ATCC 51384	gene	563255	564475	R	ID=gene-L2Z93_000583;Name=L2Z93_000583;gbkey=Gene;gene_biotype=protein_coding;locus_tag=L2Z93_000583
Mycobacterium brumae ATCC 51384	CDS	563255	564475	R	ID=cds-L2Z93_000583;Parent=gene-L2Z93_000583;Name=extdb:L2Z93_000583;gbkey=CDS;inference=COORDINATES: similar to AA sequence:RefSeq:WP_020098859.1;locus_tag=L2Z93_000583;product=HpcH/HpaI aldolase/citrate lyase family protein;protein_id=extdb:L2Z93_000583;transl_table=11
Mycobacterium brumae ATCC 51384	pseudogene	564535	564717	R	ID=gene-L2Z93_000584;Name=L2Z93_000584;gbkey=Gene;gene_biotype=putative pseudogene;locus_tag=L2Z93_000584;	Pseudogene only predicted by PGAP.
Mycobacterium brumae ATCC 51384	CDS	564535	564717	R	ID=cds-L2Z93_000584;Parent=gene-L2Z93_000584;Note= putative pseudogene, incomplete%3B partial on complete genome%3B missing N-terminus;gbkey=CDS;inference=COORDINATES: similar to AA sequence:RefSeq:WP_018355004.1;locus_tag=L2Z93_000584;product=DUF1990 domain-containing protein;transl_table=11	Pseudogene only predicted by PGAP.
Mycobacterium brumae ATCC 51384	gene	564782	566485	R	ID=gene-L2Z93_000585;Name=L2Z93_000585;gbkey=Gene;gene_biotype=protein_coding;locus_tag=L2Z93_000585
Mycobacterium brumae ATCC 51384	CDS	564782	566485	R	ID=cds-L2Z93_000585;Parent=gene-L2Z93_000585;Name=extdb:L2Z93_000585;gbkey=CDS;inference=COORDINATES: similar to AA sequence:RefSeq:WP_007318369.1;locus_tag=L2Z93_000585;product=redoxin domain-containing protein;protein_id=extdb:L2Z93_000585;transl_table=11
Mycobacterium brumae ATCC 51384	gene	566496	566753	R	ID=gene-L2Z93_000586;Name=L2Z93_000586;gbkey=Gene;gene_biotype=protein_coding;locus_tag=L2Z93_000586
Mycobacterium brumae ATCC 51384	CDS	566496	566753	R	ID=cds-L2Z93_000586;Parent=gene-L2Z93_000586;Name=extdb:L2Z93_000586;gbkey=CDS;inference=COORDINATES: similar to AA sequence:RefSeq:WP_003880442.1;locus_tag=L2Z93_000586;product=hypothetical protein;protein_id=extdb:L2Z93_000586;transl_table=11
Mycobacterium brumae ATCC 51384	gene	566851	567207	R	ID=gene-L2Z93_000587;Name=L2Z93_000587;gbkey=Gene;gene_biotype=protein_coding;locus_tag=L2Z93_000587
Mycobacterium brumae ATCC 51384	CDS	566851	567207	R	ID=cds-L2Z93_000587;Parent=gene-L2Z93_000587;Name=extdb:L2Z93_000587;gbkey=CDS;inference=COORDINATES: similar to AA sequence:RefSeq:WP_011740968.1;locus_tag=L2Z93_000587;product=carboxymuconolactone decarboxylase family protein;protein_id=extdb:L2Z93_000587;transl_table=11
Mycobacterium brumae ATCC 51384	gene	567278	567718	F	ID=gene-L2Z93_000588;Name=L2Z93_000588;gbkey=Gene;gene_biotype=protein_coding;locus_tag=L2Z93_000588
Mycobacterium brumae ATCC 51384	CDS	567278	567718	F	ID=cds-L2Z93_000588;Parent=gene-L2Z93_000588;Name=extdb:L2Z93_000588;gbkey=CDS;inference=COORDINATES: similar to AA sequence:RefSeq:WP_019738696.1;locus_tag=L2Z93_000588;product=SRPBCC family protein;protein_id=extdb:L2Z93_000588;transl_table=11
Mycobacterium brumae ATCC 51384	gene	567720	568886	R	ID=gene-L2Z93_000589;Name=L2Z93_000589;gbkey=Gene;gene_biotype=protein_coding;locus_tag=L2Z93_000589
Mycobacterium brumae ATCC 51384	CDS	567720	568886	R	ID=cds-L2Z93_000589;Parent=gene-L2Z93_000589;Name=extdb:L2Z93_000589;Ontology_term=GO:0009058,GO:0003824,GO:0030170;gbkey=CDS;go_function=catalytic activity|0003824||IEA,pyridoxal phosphate binding|0030170||IEA;go_process=biosynthetic process|0009058||IEA;inference=COORDINATES: similar to AA sequence:RefSeq:WP_011561874.1;locus_tag=L2Z93_000589;product=pyridoxal phosphate-dependent aminotransfera…
Mycobacterium brumae ATCC 51384	gene	569028	570239	F	ID=gene-L2Z93_000590;Name=L2Z93_000590;gbkey=Gene;gene_biotype=protein_coding;locus_tag=L2Z93_000590
Mycobacterium brumae ATCC 51384	CDS	569028	570239	F	ID=cds-L2Z93_000590;Parent=gene-L2Z93_000590;Name=extdb:L2Z93_000590;Ontology_term=GO:0016747;gbkey=CDS;go_function=acyltransferase activity%2C transferring groups other than amino-acyl groups|0016747||IEA;inference=COORDINATES: similar to AA sequence:RefSeq:NP_215374.1;locus_tag=L2Z93_000590;product=acetyl-CoA C-acetyltransferase;protein_id=extdb:L2Z93_000590;transl_table=11
Mycobacterium brumae ATCC 51384	gene	570280	572424	F	ID=gene-L2Z93_000591;Name=L2Z93_000591;gbkey=Gene;gene_biotype=protein_coding;locus_tag=L2Z93_000591
Mycobacterium brumae ATCC 51384	CDS	570280	572424	F	ID=cds-L2Z93_000591;Parent=gene-L2Z93_000591;Name=extdb:L2Z93_000591;gbkey=CDS;inference=COORDINATES: similar to AA sequence:RefSeq:WP_003404426.1;locus_tag=L2Z93_000591;product=3-hydroxyacyl-CoA dehydrogenase NAD-binding domain-containing protein;protein_id=extdb:L2Z93_000591;transl_table=11
Mycobacterium brumae ATCC 51384	gene	572495	573082	R	ID=gene-L2Z93_000592;Name=L2Z93_000592;gbkey=Gene;gene_biotype=protein_coding;locus_tag=L2Z93_000592
Mycobacterium brumae ATCC 51384	CDS	572495	573082	R	ID=cds-L2Z93_000592;Parent=gene-L2Z93_000592;Name=extdb:L2Z93_000592;gbkey=CDS;inference=COORDINATES: similar to AA sequence:RefSeq:WP_003872932.1;locus_tag=L2Z93_000592;product=class I SAM-dependent methyltransferase;protein_id=extdb:L2Z93_000592;transl_table=11
Mycobacterium brumae ATCC 51384	gene	573177	574070	F	ID=gene-L2Z93_000593;Name=L2Z93_000593;gbkey=Gene;gene_biotype=protein_coding;locus_tag=L2Z93_000593
Mycobacterium brumae ATCC 51384	CDS	573177	574070	F	ID=cds-L2Z93_000593;Parent=gene-L2Z93_000593;Name=extdb:L2Z93_000593;gbkey=CDS;inference=COORDINATES: ab initio prediction:GeneMarkS-2+;locus_tag=L2Z93_000593;product=hypothetical protein;protein_id=extdb:L2Z93_000593;transl_table=11
Mycobacterium brumae ATCC 51384	gene	574209	574376	F	ID=gene-L2Z93_000594;Name=L2Z93_000594;gbkey=Gene;gene_biotype=protein_coding;locus_tag=L2Z93_000594
Mycobacterium brumae ATCC 51384	CDS	574209	574376	F	ID=cds-L2Z93_000594;Parent=gene-L2Z93_000594;Name=extdb:L2Z93_000594;gbkey=CDS;inference=COORDINATES: ab initio prediction:GeneMarkS-2+;locus_tag=L2Z93_000594;product=hypothetical protein;protein_id=extdb:L2Z93_000594;transl_table=11
Mycobacterium brumae ATCC 51384	gene	574373	576016	R	ID=gene-L2Z93_000595;Name=L2Z93_000595;gbkey=Gene;gene_biotype=protein_coding;locus_tag=L2Z93_000595
Mycobacterium brumae ATCC 51384	CDS	574373	576016	R	ID=cds-L2Z93_000595;Parent=gene-L2Z93_000595;Name=extdb:L2Z93_000595;gbkey=CDS;inference=COORDINATES: similar to AA sequence:RefSeq:WP_014877750.1;locus_tag=L2Z93_000595;product=tetratricopeptide repeat protein;protein_id=extdb:L2Z93_000595;transl_table=11
Mycobacterium brumae ATCC 51384	gene	576094	577080	F	ID=gene-L2Z93_000596;Name=L2Z93_000596;gbkey=Gene;gene_biotype=protein_coding;locus_tag=L2Z93_000596
Mycobacterium brumae ATCC 51384	CDS	576094	577080	F	ID=cds-L2Z93_000596;Parent=gene-L2Z93_000596;Name=extdb:L2Z93_000596;gbkey=CDS;inference=COORDINATES: similar to AA sequence:RefSeq:WP_014379225.1;locus_tag=L2Z93_000596;product=LLM class F420-dependent oxidoreductase;protein_id=extdb:L2Z93_000596;transl_table=11
Mycobacterium brumae ATCC 51384	gene	577077	578045	R	ID=gene-L2Z93_000597;Name=L2Z93_000597;gbkey=Gene;gene_biotype=protein_coding;locus_tag=L2Z93_000597
Mycobacterium brumae ATCC 51384	CDS	577077	578045	R	ID=cds-L2Z93_000597;Parent=gene-L2Z93_000597;Name=extdb:L2Z93_000597;gbkey=CDS;inference=COORDINATES: similar to AA sequence:RefSeq:WP_003890848.1;locus_tag=L2Z93_000597;product=nitronate monooxygenase;protein_id=extdb:L2Z93_000597;transl_table=11
Mycobacterium brumae ATCC 51384	gene	578095	578520	R	ID=gene-L2Z93_000598;Name=L2Z93_000598;gbkey=Gene;gene_biotype=protein_coding;locus_tag=L2Z93_000598
Mycobacterium brumae ATCC 51384	CDS	578095	578520	R	ID=cds-L2Z93_000598;Parent=gene-L2Z93_000598;Name=extdb:L2Z93_000598;gbkey=CDS;inference=COORDINATES: similar to AA sequence:RefSeq:WP_003897128.1;locus_tag=L2Z93_000598;product=pyridoxamine 5'-phosphate oxidase family protein;protein_id=extdb:L2Z93_000598;transl_table=11
Mycobacterium brumae ATCC 51384	gene	578531	579076	R	ID=gene-L2Z93_000599;Name=L2Z93_000599;gbkey=Gene;gene_biotype=protein_coding;locus_tag=L2Z93_000599
Mycobacterium brumae ATCC 51384	CDS	578531	579076	R	ID=cds-L2Z93_000599;Parent=gene-L2Z93_000599;Name=extdb:L2Z93_000599;gbkey=CDS;inference=COORDINATES: protein motif:HMM:NF012334.2;locus_tag=L2Z93_000599;product=SDR family NAD(P)-dependent oxidoreductase;protein_id=extdb:L2Z93_000599;transl_table=11
Mycobacterium brumae ATCC 51384	gene	579042	579350	R	ID=gene-L2Z93_000600;Name=L2Z93_000600;gbkey=Gene;gene_biotype=protein_coding;locus_tag=L2Z93_000600
Mycobacterium brumae ATCC 51384	CDS	579042	579350	R	ID=cds-L2Z93_000600;Parent=gene-L2Z93_000600;Name=extdb:L2Z93_000600;gbkey=CDS;inference=COORDINATES: protein motif:HMM:NF012334.2;locus_tag=L2Z93_000600;product=SDR family NAD(P)-dependent oxidoreductase;protein_id=extdb:L2Z93_000600;transl_table=11
Mycobacterium brumae ATCC 51384	gene	579484	581133	R	ID=gene-L2Z93_000601;Name=L2Z93_000601;gbkey=Gene;gene_biotype=protein_coding;locus_tag=L2Z93_000601
Mycobacterium brumae ATCC 51384	CDS	579484	581133	R	ID=cds-L2Z93_000601;Parent=gene-L2Z93_000601;Name=extdb:L2Z93_000601;gbkey=CDS;inference=COORDINATES: similar to AA sequence:RefSeq:WP_020729577.1;locus_tag=L2Z93_000601;product=DEAD/DEAH box helicase;protein_id=extdb:L2Z93_000601;transl_table=11
Mycobacterium brumae ATCC 51384	gene	581143	583395	R	ID=gene-L2Z93_000602;Name=L2Z93_000602;gbkey=Gene;gene_biotype=protein_coding;locus_tag=L2Z93_000602
Mycobacterium brumae ATCC 51384	CDS	581143	583395	R	ID=cds-L2Z93_000602;Parent=gene-L2Z93_000602;Name=extdb:L2Z93_000602;gbkey=CDS;inference=COORDINATES: similar to AA sequence:RefSeq:WP_015309240.1;locus_tag=L2Z93_000602;product=helicase-associated domain-containing protein;protein_id=extdb:L2Z93_000602;transl_table=11
Mycobacterium brumae ATCC 51384	gene	583451	583651	F	ID=gene-L2Z93_000603;Name=L2Z93_000603;gbkey=Gene;gene_biotype=protein_coding;locus_tag=L2Z93_000603
Mycobacterium brumae ATCC 51384	CDS	583451	583651	F	ID=cds-L2Z93_000603;Parent=gene-L2Z93_000603;Name=extdb:L2Z93_000603;gbkey=CDS;inference=COORDINATES: similar to AA sequence:RefSeq:WP_003911329.1;locus_tag=L2Z93_000603;product=hypothetical protein;protein_id=extdb:L2Z93_000603;transl_table=11
Mycobacterium brumae ATCC 51384	gene	583958	584689	R	ID=gene-L2Z93_000604;Name=L2Z93_000604;gbkey=Gene;gene_biotype=protein_coding;locus_tag=L2Z93_000604
Mycobacterium brumae ATCC 51384	CDS	583958	584689	R	ID=cds-L2Z93_000604;Parent=gene-L2Z93_000604;Name=extdb:L2Z93_000604;gbkey=CDS;inference=COORDINATES: similar to AA sequence:RefSeq:WP_003884580.1;locus_tag=L2Z93_000604;product=transglycosylase family protein;protein_id=extdb:L2Z93_000604;transl_table=11
Mycobacterium brumae ATCC 51384	riboswitch	584697	584910	R	ID=id-reverse_complementary_smrtlink_MODIFICADO:584697..584910;Dbxref=RFAM:RF00379;Note=cyclic di-AMP (ydaO/yuaA leader) riboswitch senses the signaling molecule cyclic di-AMP;bound_moiety=cyclic di-AMP;gbkey=regulatory;inference=COORDINATES: profile:INFERNAL:1.1.1;regulatory_class=riboswitch
Mycobacterium brumae ATCC 51384	gene	585162	585563	R	ID=gene-L2Z93_000605;Name=L2Z93_000605;gbkey=Gene;gene_biotype=protein_coding;locus_tag=L2Z93_000605
Mycobacterium brumae ATCC 51384	CDS	585162	585563	R	ID=cds-L2Z93_000605;Parent=gene-L2Z93_000605;Name=extdb:L2Z93_000605;gbkey=CDS;inference=COORDINATES: similar to AA sequence:RefSeq:WP_014211025.1;locus_tag=L2Z93_000605;product=YccF domain-containing protein;protein_id=extdb:L2Z93_000605;transl_table=11
Mycobacterium brumae ATCC 51384	gene	585715	586131	F	ID=gene-L2Z93_000606;Name=L2Z93_000606;gbkey=Gene;gene_biotype=protein_coding;locus_tag=L2Z93_000606
Mycobacterium brumae ATCC 51384	CDS	585715	586131	F	ID=cds-L2Z93_000606;Parent=gene-L2Z93_000606;Name=extdb:L2Z93_000606;gbkey=CDS;inference=COORDINATES: similar to AA sequence:RefSeq:NP_215386.1;locus_tag=L2Z93_000606;product=cold-shock protein;protein_id=extdb:L2Z93_000606;transl_table=11
Mycobacterium brumae ATCC 51384	gene	586531	587010	R	ID=gene-L2Z93_000607;Name=L2Z93_000607;gbkey=Gene;gene_biotype=protein_coding;locus_tag=L2Z93_000607
Mycobacterium brumae ATCC 51384	CDS	586531	587010	R	ID=cds-L2Z93_000607;Parent=gene-L2Z93_000607;Name=extdb:L2Z93_000607;gbkey=CDS;inference=COORDINATES: protein motif:HMM:NF022422.2;locus_tag=L2Z93_000607;product=DUF2771 domain-containing protein;protein_id=extdb:L2Z93_000607;transl_table=11
Mycobacterium brumae ATCC 51384	gene	587007	588587	R	ID=gene-L2Z93_000608;Name=L2Z93_000608;gbkey=Gene;gene_biotype=protein_coding;locus_tag=L2Z93_000608
Mycobacterium brumae ATCC 51384	CDS	587007	588587	R	ID=cds-L2Z93_000608;Parent=gene-L2Z93_000608;Name=extdb:L2Z93_000608;Ontology_term=GO:0055085;gbkey=CDS;go_process=transmembrane transport|0055085||IEA;inference=COORDINATES: similar to AA sequence:RefSeq:WP_015309228.1;locus_tag=L2Z93_000608;product=MFS transporter;protein_id=extdb:L2Z93_000608;transl_table=11
Mycobacterium brumae ATCC 51384	gene	589065	589805	F	ID=gene-L2Z93_000609;Name=L2Z93_000609;gbkey=Gene;gene_biotype=protein_coding;locus_tag=L2Z93_000609
Mycobacterium brumae ATCC 51384	CDS	589065	589805	F	ID=cds-L2Z93_000609;Parent=gene-L2Z93_000609;Name=extdb:L2Z93_000609;gbkey=CDS;inference=COORDINATES: similar to AA sequence:RefSeq:WP_003925824.1;locus_tag=L2Z93_000609;product=DUF3027 domain-containing protein;protein_id=extdb:L2Z93_000609;transl_table=11
Mycobacterium brumae ATCC 51384	gene	590214	590492	R	ID=gene-L2Z93_000610;Name=L2Z93_000610;gbkey=Gene;gene_biotype=protein_coding;locus_tag=L2Z93_000610
Mycobacterium brumae ATCC 51384	CDS	590214	590492	R	ID=cds-L2Z93_000610;Parent=gene-L2Z93_000610;Name=extdb:L2Z93_000610;gbkey=CDS;inference=COORDINATES: similar to AA sequence:RefSeq:WP_011730711.1;locus_tag=L2Z93_000610;product=DUF2537 domain-containing protein;protein_id=extdb:L2Z93_000610;transl_table=11
Mycobacterium brumae ATCC 51384	gene	590489	591295	R	ID=gene-L2Z93_000611;Name=L2Z93_000611;gbkey=Gene;gene_biotype=protein_coding;locus_tag=L2Z93_000611
Mycobacterium brumae ATCC 51384	CDS	590489	591295	R	ID=cds-L2Z93_000611;Parent=gene-L2Z93_000611;Name=extdb:L2Z93_000611;gbkey=CDS;inference=COORDINATES: similar to AA sequence:RefSeq:WP_006333559.1;locus_tag=L2Z93_000611;product=RNA methyltransferase;protein_id=extdb:L2Z93_000611;transl_table=11
Mycobacterium brumae ATCC 51384	gene	591371	591631	F	ID=gene-L2Z93_000612;Name=L2Z93_000612;gbkey=Gene;gene_biotype=protein_coding;locus_tag=L2Z93_000612
Mycobacterium brumae ATCC 51384	CDS	591371	591631	F	ID=cds-L2Z93_000612;Parent=gene-L2Z93_000612;Name=extdb:L2Z93_000612;gbkey=CDS;inference=COORDINATES: similar to AA sequence:RefSeq:WP_011561846.1;locus_tag=L2Z93_000612;product=DUF2530 domain-containing protein;protein_id=extdb:L2Z93_000612;transl_table=11
Mycobacterium brumae ATCC 51384	gene	591692	592147	F	ID=gene-L2Z93_000613;Name=L2Z93_000613;gbkey=Gene;gene_biotype=protein_coding;locus_tag=L2Z93_000613
Mycobacterium brumae ATCC 51384	CDS	591692	592147	F	ID=cds-L2Z93_000613;Parent=gene-L2Z93_000613;Name=extdb:L2Z93_000613;gbkey=CDS;inference=COORDINATES: similar to AA sequence:RefSeq:WP_009975134.1;locus_tag=L2Z93_000613;product=SRPBCC family protein;protein_id=extdb:L2Z93_000613;transl_table=11
Mycobacterium brumae ATCC 51384	gene	592274	593152	R	ID=gene-L2Z93_000614;Name=sepH;gbkey=Gene;gene=sepH;gene_biotype=protein_coding;locus_tag=L2Z93_000614
Mycobacterium brumae ATCC 51384	CDS	592274	593152	R	ID=cds-L2Z93_000614;Parent=gene-L2Z93_000614;Name=extdb:L2Z93_000614;Ontology_term=GO:0051301;gbkey=CDS;gene=sepH;go_process=cell division|0051301||IEA;inference=COORDINATES: similar to AA sequence:RefSeq:WP_011730710.1;locus_tag=L2Z93_000614;product=septation protein SepH;protein_id=extdb:L2Z93_000614;transl_table=11
Mycobacterium brumae ATCC 51384	gene	593257	594369	R	ID=gene-L2Z93_000615;Name=serC;gbkey=Gene;gene=serC;gene_biotype=protein_coding;locus_tag=L2Z93_000615
Mycobacterium brumae ATCC 51384	CDS	593257	594369	R	ID=cds-L2Z93_000615;Parent=gene-L2Z93_000615;Name=extdb:L2Z93_000615;Ontology_term=GO:0006564,GO:0004648;gbkey=CDS;gene=serC;go_function=O-phospho-L-serine:2-oxoglutarate aminotransferase activity|0004648||IEA;go_process=L-serine biosynthetic process|0006564||IEA;inference=COORDINATES: similar to AA sequence:RefSeq:WP_019970570.1;locus_tag=L2Z93_000615;product=phosphoserine transaminase;protein_i…
Mycobacterium brumae ATCC 51384	gene	594579	595661	F	ID=gene-L2Z93_000616;Name=L2Z93_000616;gbkey=Gene;gene_biotype=protein_coding;locus_tag=L2Z93_000616
Mycobacterium brumae ATCC 51384	CDS	594579	595661	F	ID=cds-L2Z93_000616;Parent=gene-L2Z93_000616;Name=extdb:L2Z93_000616;gbkey=CDS;inference=COORDINATES: similar to AA sequence:RefSeq:WP_005073322.1;locus_tag=L2Z93_000616;product=diiron oxygenase;protein_id=extdb:L2Z93_000616;transl_table=11
Mycobacterium brumae ATCC 51384	gene	595668	597326	F	ID=gene-L2Z93_000617;Name=L2Z93_000617;gbkey=Gene;gene_biotype=protein_coding;locus_tag=L2Z93_000617
Mycobacterium brumae ATCC 51384	CDS	595668	597326	F	ID=cds-L2Z93_000617;Parent=gene-L2Z93_000617;Name=extdb:L2Z93_000617;gbkey=CDS;inference=COORDINATES: similar to AA sequence:RefSeq:WP_020188650.1;locus_tag=L2Z93_000617;product=FAD-dependent oxidoreductase;protein_id=extdb:L2Z93_000617;transl_table=11
Mycobacterium brumae ATCC 51384	gene	597459	598121	F	ID=gene-L2Z93_000618;Name=pdxH;gbkey=Gene;gene=pdxH;gene_biotype=protein_coding;locus_tag=L2Z93_000618
Mycobacterium brumae ATCC 51384	CDS	597459	598121	F	ID=cds-L2Z93_000618;Parent=gene-L2Z93_000618;Name=extdb:L2Z93_000618;Ontology_term=GO:0008615,GO:0004733,GO:0010181;gbkey=CDS;gene=pdxH;go_function=pyridoxamine-phosphate oxidase activity|0004733||IEA,FMN binding|0010181||IEA;go_process=pyridoxine biosynthetic process|0008615||IEA;inference=COORDINATES: similar to AA sequence:RefSeq:WP_011561835.1;locus_tag=L2Z93_000618;product=pyridoxamine 5'-ph…
Mycobacterium brumae ATCC 51384	gene	598146	598829	F	ID=gene-L2Z93_000619;Name=L2Z93_000619;gbkey=Gene;gene_biotype=protein_coding;locus_tag=L2Z93_000619
Mycobacterium brumae ATCC 51384	CDS	598146	598829	F	ID=cds-L2Z93_000619;Parent=gene-L2Z93_000619;Name=extdb:L2Z93_000619;gbkey=CDS;inference=COORDINATES: protein motif:HMM:NF012655.2;locus_tag=L2Z93_000619;product=TetR/AcrR family transcriptional regulator;protein_id=extdb:L2Z93_000619;transl_table=11
Mycobacterium brumae ATCC 51384	gene	598877	600172	F	ID=gene-L2Z93_000620;Name=L2Z93_000620;gbkey=Gene;gene_biotype=protein_coding;locus_tag=L2Z93_000620
Mycobacterium brumae ATCC 51384	CDS	598877	600172	F	ID=cds-L2Z93_000620;Parent=gene-L2Z93_000620;Name=extdb:L2Z93_000620;Ontology_term=GO:0046912;gbkey=CDS;go_function=acyltransferase%2C acyl groups converted into alkyl on transfer|0046912||IEA;inference=COORDINATES: similar to AA sequence:RefSeq:WP_011561833.1;locus_tag=L2Z93_000620;product=citrate synthase;protein_id=extdb:L2Z93_000620;transl_table=11
Mycobacterium brumae ATCC 51384	gene	600289	601884	R	ID=gene-L2Z93_000621;Name=L2Z93_000621;gbkey=Gene;gene_biotype=protein_coding;locus_tag=L2Z93_000621
Mycobacterium brumae ATCC 51384	CDS	600289	601884	R	ID=cds-L2Z93_000621;Parent=gene-L2Z93_000621;Name=extdb:L2Z93_000621;gbkey=CDS;inference=COORDINATES: similar to AA sequence:RefSeq:WP_003897081.1;locus_tag=L2Z93_000621;product=NAD(P)/FAD-dependent oxidoreductase;protein_id=extdb:L2Z93_000621;transl_table=11
Mycobacterium brumae ATCC 51384	gene	601915	602277	F	ID=gene-L2Z93_000622;Name=L2Z93_000622;gbkey=Gene;gene_biotype=protein_coding;locus_tag=L2Z93_000622
Mycobacterium brumae ATCC 51384	CDS	601915	602277	F	ID=cds-L2Z93_000622;Parent=gene-L2Z93_000622;Name=extdb:L2Z93_000622;Ontology_term=GO:0003755;gbkey=CDS;go_function=peptidyl-prolyl cis-trans isomerase activity|0003755||IEA;inference=COORDINATES: similar to AA sequence:RefSeq:WP_003897079.1;locus_tag=L2Z93_000622;product=FKBP-type peptidyl-prolyl cis-trans isomerase;protein_id=extdb:L2Z93_000622;transl_table=11
Mycobacterium brumae ATCC 51384	gene	602348	603352	F	ID=gene-L2Z93_000623;Name=L2Z93_000623;gbkey=Gene;gene_biotype=protein_coding;locus_tag=L2Z93_000623
Mycobacterium brumae ATCC 51384	CDS	602348	603352	F	ID=cds-L2Z93_000623;Parent=gene-L2Z93_000623;Name=extdb:L2Z93_000623;gbkey=CDS;inference=COORDINATES: protein motif:HMM:NF012894.2;locus_tag=L2Z93_000623;product=OmpA family protein;protein_id=extdb:L2Z93_000623;transl_table=11
Mycobacterium brumae ATCC 51384	gene	603366	603512	F	ID=gene-L2Z93_000624;Name=L2Z93_000624;gbkey=Gene;gene_biotype=protein_coding;locus_tag=L2Z93_000624
Mycobacterium brumae ATCC 51384	CDS	603366	603512	F	ID=cds-L2Z93_000624;Parent=gene-L2Z93_000624;Name=extdb:L2Z93_000624;gbkey=CDS;inference=COORDINATES: similar to AA sequence:RefSeq:WP_003884620.1;locus_tag=L2Z93_000624;product=hypothetical protein;protein_id=extdb:L2Z93_000624;transl_table=11
Mycobacterium brumae ATCC 51384	gene	603512	604441	F	ID=gene-L2Z93_000625;Name=L2Z93_000625;gbkey=Gene;gene_biotype=protein_coding;locus_tag=L2Z93_000625
Mycobacterium brumae ATCC 51384	CDS	603512	604441	F	ID=cds-L2Z93_000625;Parent=gene-L2Z93_000625;Name=extdb:L2Z93_000625;gbkey=CDS;inference=COORDINATES: protein motif:HMM:NF025398.2;locus_tag=L2Z93_000625;product=sensor domain-containing protein;protein_id=extdb:L2Z93_000625;transl_table=11
Mycobacterium brumae ATCC 51384	gene	604467	606164	F	ID=gene-L2Z93_000626;Name=L2Z93_000626;gbkey=Gene;gene_biotype=protein_coding;locus_tag=L2Z93_000626
Mycobacterium brumae ATCC 51384	CDS	604467	606164	F	ID=cds-L2Z93_000626;Parent=gene-L2Z93_000626;Name=extdb:L2Z93_000626;gbkey=CDS;inference=COORDINATES: similar to AA sequence:RefSeq:WP_003410735.1;locus_tag=L2Z93_000626;product=serine/threonine-protein kinase PknH/PknJ;protein_id=extdb:L2Z93_000626;transl_table=11
Mycobacterium brumae ATCC 51384	gene	606161	606346	R	ID=gene-L2Z93_000627;Name=L2Z93_000627;gbkey=Gene;gene_biotype=protein_coding;locus_tag=L2Z93_000627
Mycobacterium brumae ATCC 51384	CDS	606161	606346	R	ID=cds-L2Z93_000627;Parent=gene-L2Z93_000627;Name=extdb:L2Z93_000627;gbkey=CDS;inference=COORDINATES: ab initio prediction:GeneMarkS-2+;locus_tag=L2Z93_000627;product=hypothetical protein;protein_id=extdb:L2Z93_000627;transl_table=11
Mycobacterium brumae ATCC 51384	gene	606343	607281	R	ID=gene-L2Z93_000628;Name=L2Z93_000628;gbkey=Gene;gene_biotype=protein_coding;locus_tag=L2Z93_000628
Mycobacterium brumae ATCC 51384	CDS	606343	607281	R	ID=cds-L2Z93_000628;Parent=gene-L2Z93_000628;Name=extdb:L2Z93_000628;gbkey=CDS;inference=COORDINATES: similar to AA sequence:RefSeq:WP_003893532.1;locus_tag=L2Z93_000628;product=DUF692 domain-containing protein;protein_id=extdb:L2Z93_000628;transl_table=11
Mycobacterium brumae ATCC 51384	gene	607680	609005	R	ID=gene-L2Z93_000629;Name=L2Z93_000629;gbkey=Gene;gene_biotype=protein_coding;locus_tag=L2Z93_000629
Mycobacterium brumae ATCC 51384	CDS	607680	609005	R	ID=cds-L2Z93_000629;Parent=gene-L2Z93_000629;Name=extdb:L2Z93_000629;gbkey=CDS;inference=COORDINATES: similar to AA sequence:RefSeq:WP_003888405.1;locus_tag=L2Z93_000629;product=HAMP domain-containing histidine kinase;protein_id=extdb:L2Z93_000629;transl_table=11
Mycobacterium brumae ATCC 51384	gene	609086	609784	R	ID=gene-L2Z93_000630;Name=L2Z93_000630;gbkey=Gene;gene_biotype=protein_coding;locus_tag=L2Z93_000630
Mycobacterium brumae ATCC 51384	CDS	609086	609784	R	ID=cds-L2Z93_000630;Parent=gene-L2Z93_000630;Name=extdb:L2Z93_000630;gbkey=CDS;inference=COORDINATES: similar to AA sequence:RefSeq:WP_009935658.1;locus_tag=L2Z93_000630;product=response regulator transcription factor;protein_id=extdb:L2Z93_000630;transl_table=11
Mycobacterium brumae ATCC 51384	gene	609850	610911	R	ID=gene-L2Z93_000631;Name=L2Z93_000631;gbkey=Gene;gene_biotype=protein_coding;locus_tag=L2Z93_000631
Mycobacterium brumae ATCC 51384	CDS	609850	610911	R	ID=cds-L2Z93_000631;Parent=gene-L2Z93_000631;Name=extdb:L2Z93_000631;gbkey=CDS;inference=COORDINATES: similar to AA sequence:RefSeq:WP_004023686.1;locus_tag=L2Z93_000631;product=ABC transporter permease;protein_id=extdb:L2Z93_000631;transl_table=11
Mycobacterium brumae ATCC 51384	gene	610912	611751	R	ID=gene-L2Z93_000632;Name=L2Z93_000632;gbkey=Gene;gene_biotype=protein_coding;locus_tag=L2Z93_000632
Mycobacterium brumae ATCC 51384	CDS	610912	611751	R	ID=cds-L2Z93_000632;Parent=gene-L2Z93_000632;Name=extdb:L2Z93_000632;gbkey=CDS;inference=COORDINATES: similar to AA sequence:RefSeq:WP_006360818.1;locus_tag=L2Z93_000632;product=ABC transporter ATP-binding protein;protein_id=extdb:L2Z93_000632;transl_table=11
Mycobacterium brumae ATCC 51384	gene	611818	613380	R	ID=gene-L2Z93_000633;Name=L2Z93_000633;gbkey=Gene;gene_biotype=protein_coding;locus_tag=L2Z93_000633
Mycobacterium brumae ATCC 51384	CDS	611818	613380	R	ID=cds-L2Z93_000633;Parent=gene-L2Z93_000633;Name=extdb:L2Z93_000633;gbkey=CDS;inference=COORDINATES: similar to AA sequence:RefSeq:WP_015309171.1;locus_tag=L2Z93_000633;product=acetyl-CoA carboxylase carboxyltransferase subunit alpha/beta;protein_id=extdb:L2Z93_000633;transl_table=11
Mycobacterium brumae ATCC 51384	gene	613407	614144	F	ID=gene-L2Z93_000634;Name=L2Z93_000634;gbkey=Gene;gene_biotype=protein_coding;locus_tag=L2Z93_000634
Mycobacterium brumae ATCC 51384	CDS	613407	614144	F	ID=cds-L2Z93_000634;Parent=gene-L2Z93_000634;Name=extdb:L2Z93_000634;gbkey=CDS;inference=COORDINATES: similar to AA sequence:RefSeq:WP_011561808.1;locus_tag=L2Z93_000634;product=enoyl-CoA hydratase;protein_id=extdb:L2Z93_000634;transl_table=11
Mycobacterium brumae ATCC 51384	gene	614147	615253	F	ID=gene-L2Z93_000635;Name=L2Z93_000635;gbkey=Gene;gene_biotype=protein_coding;locus_tag=L2Z93_000635
Mycobacterium brumae ATCC 51384	CDS	614147	615253	F	ID=cds-L2Z93_000635;Parent=gene-L2Z93_000635;Name=extdb:L2Z93_000635;gbkey=CDS;inference=COORDINATES: similar to AA sequence:RefSeq:WP_015309168.1;locus_tag=L2Z93_000635;product=MBL fold metallo-hydrolase;protein_id=extdb:L2Z93_000635;transl_table=11
Mycobacterium brumae ATCC 51384	gene	615250	615684	R	ID=gene-L2Z93_000636;Name=L2Z93_000636;gbkey=Gene;gene_biotype=protein_coding;locus_tag=L2Z93_000636
Mycobacterium brumae ATCC 51384	CDS	615250	615684	R	ID=cds-L2Z93_000636;Parent=gene-L2Z93_000636;Name=extdb:L2Z93_000636;gbkey=CDS;inference=COORDINATES: ab initio prediction:GeneMarkS-2+;locus_tag=L2Z93_000636;product=hypothetical protein;protein_id=extdb:L2Z93_000636;transl_table=11
Mycobacterium brumae ATCC 51384	gene	615822	618227	F	ID=gene-L2Z93_000637;Name=L2Z93_000637;gbkey=Gene;gene_biotype=protein_coding;locus_tag=L2Z93_000637
Mycobacterium brumae ATCC 51384	CDS	615822	618227	F	ID=cds-L2Z93_000637;Parent=gene-L2Z93_000637;Name=extdb:L2Z93_000637;Ontology_term=GO:0005215,GO:0005524,GO:0016887,GO:0016021;gbkey=CDS;go_component=integral component of membrane|0016021||IEA;go_function=transporter activity|0005215||IEA,ATP binding|0005524||IEA,ATP hydrolysis activity|0016887||IEA;inference=COORDINATES: similar to AA sequence:RefSeq:WP_003930193.1;locus_tag=L2Z93_000637;produc…
Mycobacterium brumae ATCC 51384	gene	618274	618489	F	ID=gene-L2Z93_000638;Name=L2Z93_000638;gbkey=Gene;gene_biotype=protein_coding;locus_tag=L2Z93_000638
Mycobacterium brumae ATCC 51384	CDS	618274	618489	F	ID=cds-L2Z93_000638;Parent=gene-L2Z93_000638;Name=extdb:L2Z93_000638;gbkey=CDS;inference=COORDINATES: similar to AA sequence:RefSeq:WP_003890126.1;locus_tag=L2Z93_000638;product=antitoxin;protein_id=extdb:L2Z93_000638;transl_table=11
Mycobacterium brumae ATCC 51384	gene	618564	618995	F	ID=gene-L2Z93_000639;Name=L2Z93_000639;gbkey=Gene;gene_biotype=protein_coding;locus_tag=L2Z93_000639
Mycobacterium brumae ATCC 51384	CDS	618564	618995	F	ID=cds-L2Z93_000639;Parent=gene-L2Z93_000639;Name=extdb:L2Z93_000639;gbkey=CDS;inference=COORDINATES: similar to AA sequence:RefSeq:WP_011561803.1;locus_tag=L2Z93_000639;product=SRPBCC family protein;protein_id=extdb:L2Z93_000639;transl_table=11
Mycobacterium brumae ATCC 51384	pseudogene	619757	620836	R	ID=gene-L2Z93_000640;Name=L2Z93_000640;gbkey=Gene;gene_biotype=pseudogene;locus_tag=L2Z93_000640;pseudo=true
Mycobacterium brumae ATCC 51384	CDS	619757	620836	R	ID=cds-L2Z93_000640;Parent=gene-L2Z93_000640;Note=incomplete%3B partial on complete genome%3B missing N-terminus;Ontology_term=GO:0005515;gbkey=CDS;go_function=protein binding|0005515||IEA;inference=COORDINATES: similar to AA sequence:RefSeq:WP_005145419.1;locus_tag=L2Z93_000640;product=GAF domain-containing protein;pseudo=true;transl_table=11
Mycobacterium brumae ATCC 51384	gene	620859	621509	R	ID=gene-L2Z93_000641;Name=L2Z93_000641;gbkey=Gene;gene_biotype=protein_coding;locus_tag=L2Z93_000641
Mycobacterium brumae ATCC 51384	CDS	620859	621509	R	ID=cds-L2Z93_000641;Parent=gene-L2Z93_000641;Name=extdb:L2Z93_000641;gbkey=CDS;inference=COORDINATES: similar to AA sequence:RefSeq:WP_003896645.1;locus_tag=L2Z93_000641;product=response regulator transcription factor;protein_id=extdb:L2Z93_000641;transl_table=11
Mycobacterium brumae ATCC 51384	gene	621791	622180	F	ID=gene-L2Z93_000642;Name=L2Z93_000642;gbkey=Gene;gene_biotype=protein_coding;locus_tag=L2Z93_000642
Mycobacterium brumae ATCC 51384	CDS	621791	622180	F	ID=cds-L2Z93_000642;Parent=gene-L2Z93_000642;Name=extdb:L2Z93_000642;gbkey=CDS;inference=COORDINATES: similar to AA sequence:RefSeq:WP_003931814.1;locus_tag=L2Z93_000642;product=phage holin family protein;protein_id=extdb:L2Z93_000642;transl_table=11
Mycobacterium brumae ATCC 51384	gene	622257	622676	F	ID=gene-L2Z93_000643;Name=L2Z93_000643;gbkey=Gene;gene_biotype=protein_coding;locus_tag=L2Z93_000643
Mycobacterium brumae ATCC 51384	CDS	622257	622676	F	ID=cds-L2Z93_000643;Parent=gene-L2Z93_000643;Name=extdb:L2Z93_000643;gbkey=CDS;inference=COORDINATES: similar to AA sequence:RefSeq:WP_014817507.1;locus_tag=L2Z93_000643;product=hypothetical protein;protein_id=extdb:L2Z93_000643;transl_table=11
Mycobacterium brumae ATCC 51384	pseudogene	622782	622940	R	ID=gene-L2Z93_000644;Name=L2Z93_000644;gbkey=Gene;gene_biotype=putative pseudogene;locus_tag=L2Z93_000644;	Pseudogene only predicted by PGAP.
Mycobacterium brumae ATCC 51384	CDS	622782	622940	R	ID=cds-L2Z93_000644;Parent=gene-L2Z93_000644;Note= putative pseudogene, incomplete%3B partial on complete genome%3B missing N-terminus;gbkey=CDS;inference=COORDINATES: protein motif:HMM:NF012587.2;locus_tag=L2Z93_000644;product=hypothetical protein;transl_table=11	Pseudogene only predicted by PGAP.
Mycobacterium brumae ATCC 51384	pseudogene	622877	624226	R	ID=gene-L2Z93_000645;Name=L2Z93_000645;gbkey=Gene;gene_biotype=putative pseudogene;locus_tag=L2Z93_000645;	Pseudogene only predicted by PGAP.
Mycobacterium brumae ATCC 51384	CDS	622877	624226	R	ID=cds-L2Z93_000645;Parent=gene-L2Z93_000645;Note= putative pseudogene, incomplete%3B partial on complete genome%3B missing C-terminus;Ontology_term=GO:0016020;gbkey=CDS;go_component=membrane|0016020||IEA;inference=COORDINATES: protein motif:HMM:NF014437.2;locus_tag=L2Z93_000645;product=PTS transporter subunit EIIC;transl_table=11	Pseudogene only predicted by PGAP.
Mycobacterium brumae ATCC 51384	gene	624391	624849	F	ID=gene-L2Z93_000646;Name=L2Z93_000646;gbkey=Gene;gene_biotype=protein_coding;locus_tag=L2Z93_000646
Mycobacterium brumae ATCC 51384	CDS	624391	624849	F	ID=cds-L2Z93_000646;Parent=gene-L2Z93_000646;Name=extdb:L2Z93_000646;gbkey=CDS;inference=COORDINATES: similar to AA sequence:RefSeq:WP_011728168.1;locus_tag=L2Z93_000646;product=PTS glucose transporter subunit IIA;protein_id=extdb:L2Z93_000646;transl_table=11
Mycobacterium brumae ATCC 51384	gene	624849	625634	F	ID=gene-L2Z93_000647;Name=nagB;gbkey=Gene;gene=nagB;gene_biotype=protein_coding;locus_tag=L2Z93_000647
Mycobacterium brumae ATCC 51384	CDS	624849	625634	F	ID=cds-L2Z93_000647;Parent=gene-L2Z93_000647;Name=extdb:L2Z93_000647;Ontology_term=GO:0006046,GO:0004342;gbkey=CDS;gene=nagB;go_function=glucosamine-6-phosphate deaminase activity|0004342||IEA;go_process=N-acetylglucosamine catabolic process|0006046||IEA;inference=COORDINATES: similar to AA sequence:RefSeq:WP_006245740.1;locus_tag=L2Z93_000647;product=glucosamine-6-phosphate deaminase;protein_id=…
Mycobacterium brumae ATCC 51384	gene	625635	626792	F	ID=gene-L2Z93_000648;Name=nagA;gbkey=Gene;gene=nagA;gene_biotype=protein_coding;locus_tag=L2Z93_000648
Mycobacterium brumae ATCC 51384	CDS	625635	626792	F	ID=cds-L2Z93_000648;Parent=gene-L2Z93_000648;Name=extdb:L2Z93_000648;Ontology_term=GO:0006040,GO:0008448;gbkey=CDS;gene=nagA;go_function=N-acetylglucosamine-6-phosphate deacetylase activity|0008448||IEA;go_process=amino sugar metabolic process|0006040||IEA;inference=COORDINATES: similar to AA sequence:RefSeq:WP_005142078.1;locus_tag=L2Z93_000648;product=N-acetylglucosamine-6-phosphate deacetylase…
Mycobacterium brumae ATCC 51384	gene	626789	627067	R	ID=gene-L2Z93_000649;Name=L2Z93_000649;gbkey=Gene;gene_biotype=protein_coding;locus_tag=L2Z93_000649
Mycobacterium brumae ATCC 51384	CDS	626789	627067	R	ID=cds-L2Z93_000649;Parent=gene-L2Z93_000649;Name=extdb:L2Z93_000649;gbkey=CDS;inference=COORDINATES: ab initio prediction:GeneMarkS-2+;locus_tag=L2Z93_000649;product=hypothetical protein;protein_id=extdb:L2Z93_000649;transl_table=11
Mycobacterium brumae ATCC 51384	gene	627424	627496	R	ID=gene-L2Z93_000650;Name=L2Z93_000650;gbkey=Gene;gene_biotype=tRNA;locus_tag=L2Z93_000650
Mycobacterium brumae ATCC 51384	tRNA	627424	627496	R	ID=rna-L2Z93_000650;Parent=gene-L2Z93_000650;anticodon=(pos:complement(627461..627463));gbkey=tRNA;inference=COORDINATES: profile:tRNAscan-SE:2.0.7;locus_tag=L2Z93_000650;product=tRNA-Arg
Mycobacterium brumae ATCC 51384	exon	627424	627496	R	ID=exon-L2Z93_000650-1;Parent=rna-L2Z93_000650;anticodon=(pos:complement(627461..627463));gbkey=tRNA;inference=COORDINATES: profile:tRNAscan-SE:2.0.7;locus_tag=L2Z93_000650;product=tRNA-Arg
Mycobacterium brumae ATCC 51384	gene	627573	629465	F	ID=gene-L2Z93_000651;Name=L2Z93_000651;gbkey=Gene;gene_biotype=protein_coding;locus_tag=L2Z93_000651
Mycobacterium brumae ATCC 51384	CDS	627573	629465	F	ID=cds-L2Z93_000651;Parent=gene-L2Z93_000651;Name=extdb:L2Z93_000651;Ontology_term=GO:0008152,GO:0016787;gbkey=CDS;go_function=hydrolase activity|0016787||IEA;go_process=metabolic process|0008152||IEA;inference=COORDINATES: protein motif:HMM:TIGR00976.1;locus_tag=L2Z93_000651;product=CocE/NonD family hydrolase;protein_id=extdb:L2Z93_000651;transl_table=11
Mycobacterium brumae ATCC 51384	gene	629462	629590	R	ID=gene-L2Z93_000652;Name=L2Z93_000652;gbkey=Gene;gene_biotype=protein_coding;locus_tag=L2Z93_000652
Mycobacterium brumae ATCC 51384	CDS	629462	629590	R	ID=cds-L2Z93_000652;Parent=gene-L2Z93_000652;Name=extdb:L2Z93_000652;gbkey=CDS;inference=COORDINATES: ab initio prediction:GeneMarkS-2+;locus_tag=L2Z93_000652;product=DUF3349 domain-containing protein;protein_id=extdb:L2Z93_000652;transl_table=11
Mycobacterium brumae ATCC 51384	gene	629697	629975	R	ID=gene-L2Z93_000653;Name=L2Z93_000653;gbkey=Gene;gene_biotype=protein_coding;locus_tag=L2Z93_000653
Mycobacterium brumae ATCC 51384	CDS	629697	629975	R	ID=cds-L2Z93_000653;Parent=gene-L2Z93_000653;Name=extdb:L2Z93_000653;gbkey=CDS;inference=COORDINATES: similar to AA sequence:RefSeq:WP_011730639.1;locus_tag=L2Z93_000653;product=hypothetical protein;protein_id=extdb:L2Z93_000653;transl_table=11
Mycobacterium brumae ATCC 51384	gene	630090	631076	F	ID=gene-L2Z93_000654;Name=L2Z93_000654;gbkey=Gene;gene_biotype=protein_coding;locus_tag=L2Z93_000654
Mycobacterium brumae ATCC 51384	CDS	630090	631076	F	ID=cds-L2Z93_000654;Parent=gene-L2Z93_000654;Name=extdb:L2Z93_000654;gbkey=CDS;inference=COORDINATES: similar to AA sequence:RefSeq:WP_003886584.1;locus_tag=L2Z93_000654;product=phosphotransferase;protein_id=extdb:L2Z93_000654;transl_table=11
Mycobacterium brumae ATCC 51384	gene	631067	632956	R	ID=gene-L2Z93_000655;Name=L2Z93_000655;gbkey=Gene;gene_biotype=protein_coding;locus_tag=L2Z93_000655
Mycobacterium brumae ATCC 51384	CDS	631067	632956	R	ID=cds-L2Z93_000655;Parent=gene-L2Z93_000655;Name=extdb:L2Z93_000655;gbkey=CDS;inference=COORDINATES: similar to AA sequence:RefSeq:WP_011781912.1;locus_tag=L2Z93_000655;product=propionyl-CoA synthetase;protein_id=extdb:L2Z93_000655;transl_table=11
Mycobacterium brumae ATCC 51384	gene	633029	633676	R	ID=gene-L2Z93_000656;Name=L2Z93_000656;gbkey=Gene;gene_biotype=protein_coding;locus_tag=L2Z93_000656
Mycobacterium brumae ATCC 51384	CDS	633029	633676	R	ID=cds-L2Z93_000656;Parent=gene-L2Z93_000656;Name=extdb:L2Z93_000656;gbkey=CDS;inference=COORDINATES: protein motif:HMM:NF027496.2;locus_tag=L2Z93_000656;product=DUF4873 domain-containing protein;protein_id=extdb:L2Z93_000656;transl_table=11
Mycobacterium brumae ATCC 51384	gene	633673	634587	R	ID=gene-L2Z93_000657;Name=L2Z93_000657;gbkey=Gene;gene_biotype=protein_coding;locus_tag=L2Z93_000657
Mycobacterium brumae ATCC 51384	CDS	633673	634587	R	ID=cds-L2Z93_000657;Parent=gene-L2Z93_000657;Name=extdb:L2Z93_000657;gbkey=CDS;inference=COORDINATES: similar to AA sequence:RefSeq:WP_011558898.1;locus_tag=L2Z93_000657;product=diiron oxygenase;protein_id=extdb:L2Z93_000657;transl_table=11
Mycobacterium brumae ATCC 51384	gene	634728	635477	F	ID=gene-L2Z93_000658;Name=cobF;gbkey=Gene;gene=cobF;gene_biotype=protein_coding;locus_tag=L2Z93_000658
Mycobacterium brumae ATCC 51384	CDS	634728	635477	F	ID=cds-L2Z93_000658;Parent=gene-L2Z93_000658;Name=extdb:L2Z93_000658;Ontology_term=GO:0009236,GO:0043819;gbkey=CDS;gene=cobF;go_function=precorrin-6A synthase (deacetylating) activity|0043819||IEA;go_process=cobalamin biosynthetic process|0009236||IEA;inference=COORDINATES: similar to AA sequence:RefSeq:WP_007168748.1;locus_tag=L2Z93_000658;product=precorrin-6A synthase (deacetylating);protein_id…
Mycobacterium brumae ATCC 51384	gene	635461	636210	R	ID=gene-L2Z93_000659;Name=L2Z93_000659;gbkey=Gene;gene_biotype=protein_coding;locus_tag=L2Z93_000659
Mycobacterium brumae ATCC 51384	CDS	635461	636210	R	ID=cds-L2Z93_000659;Parent=gene-L2Z93_000659;Name=extdb:L2Z93_000659;gbkey=CDS;inference=COORDINATES: similar to AA sequence:RefSeq:WP_012396107.1;locus_tag=L2Z93_000659;product=SDR family oxidoreductase;protein_id=extdb:L2Z93_000659;transl_table=11
Mycobacterium brumae ATCC 51384	gene	636224	637078	R	ID=gene-L2Z93_000660;Name=L2Z93_000660;gbkey=Gene;gene_biotype=protein_coding;locus_tag=L2Z93_000660
Mycobacterium brumae ATCC 51384	CDS	636224	637078	R	ID=cds-L2Z93_000660;Parent=gene-L2Z93_000660;Name=extdb:L2Z93_000660;gbkey=CDS;inference=COORDINATES: similar to AA sequence:RefSeq:WP_016887962.1;locus_tag=L2Z93_000660;product=Fpg/Nei family DNA glycosylase;protein_id=extdb:L2Z93_000660;transl_table=11
Mycobacterium brumae ATCC 51384	gene	637095	638747	R	ID=gene-L2Z93_000661;Name=pgi;gbkey=Gene;gene=pgi;gene_biotype=protein_coding;locus_tag=L2Z93_000661
Mycobacterium brumae ATCC 51384	CDS	637095	638747	R	ID=cds-L2Z93_000661;Parent=gene-L2Z93_000661;Name=extdb:L2Z93_000661;Ontology_term=GO:0006094,GO:0006096,GO:0004347;gbkey=CDS;gene=pgi;go_function=glucose-6-phosphate isomerase activity|0004347||IEA;go_process=gluconeogenesis|0006094||IEA,glycolytic process|0006096||IEA;inference=COORDINATES: similar to AA sequence:RefSeq:WP_013827834.1;locus_tag=L2Z93_000661;product=glucose-6-phosphate isomerase…
Mycobacterium brumae ATCC 51384	gene	638837	640285	F	ID=gene-L2Z93_000662;Name=L2Z93_000662;gbkey=Gene;gene_biotype=protein_coding;locus_tag=L2Z93_000662
Mycobacterium brumae ATCC 51384	CDS	638837	640285	F	ID=cds-L2Z93_000662;Parent=gene-L2Z93_000662;Name=extdb:L2Z93_000662;gbkey=CDS;inference=COORDINATES: similar to AA sequence:RefSeq:WP_003886558.1;locus_tag=L2Z93_000662;product=NAD-dependent succinate-semialdehyde dehydrogenase;protein_id=extdb:L2Z93_000662;transl_table=11
Mycobacterium brumae ATCC 51384	gene	640304	640558	R	ID=gene-L2Z93_000663;Name=L2Z93_000663;gbkey=Gene;gene_biotype=protein_coding;locus_tag=L2Z93_000663
Mycobacterium brumae ATCC 51384	CDS	640304	640558	R	ID=cds-L2Z93_000663;Parent=gene-L2Z93_000663;Name=extdb:L2Z93_000663;Ontology_term=GO:0046417;gbkey=CDS;go_process=chorismate metabolic process|0046417||IEA;inference=COORDINATES: similar to AA sequence:RefSeq:WP_003886556.1;locus_tag=L2Z93_000663;product=chorismate mutase;protein_id=extdb:L2Z93_000663;transl_table=11
Mycobacterium brumae ATCC 51384	gene	640852	643230	F	ID=gene-L2Z93_000664;Name=L2Z93_000664;gbkey=Gene;gene_biotype=protein_coding;locus_tag=L2Z93_000664
Mycobacterium brumae ATCC 51384	CDS	640852	643230	F	ID=cds-L2Z93_000664;Parent=gene-L2Z93_000664;Name=extdb:L2Z93_000664;Ontology_term=GO:0005524;gbkey=CDS;go_function=ATP binding|0005524||IEA;inference=COORDINATES: similar to AA sequence:RefSeq:WP_015309066.1;locus_tag=L2Z93_000664;product=UvrD-helicase domain-containing protein;protein_id=extdb:L2Z93_000664;transl_table=11
Mycobacterium brumae ATCC 51384	gene	643235	643999	R	ID=gene-L2Z93_000665;Name=L2Z93_000665;gbkey=Gene;gene_biotype=protein_coding;locus_tag=L2Z93_000665
Mycobacterium brumae ATCC 51384	CDS	643235	643999	R	ID=cds-L2Z93_000665;Parent=gene-L2Z93_000665;Name=extdb:L2Z93_000665;gbkey=CDS;inference=COORDINATES: ab initio prediction:GeneMarkS-2+;locus_tag=L2Z93_000665;product=hypothetical protein;protein_id=extdb:L2Z93_000665;transl_table=11
Mycobacterium brumae ATCC 51384	gene	644462	645559	R	ID=gene-L2Z93_000666;Name=L2Z93_000666;gbkey=Gene;gene_biotype=protein_coding;locus_tag=L2Z93_000666
Mycobacterium brumae ATCC 51384	CDS	644462	645559	R	ID=cds-L2Z93_000666;Parent=gene-L2Z93_000666;Name=extdb:L2Z93_000666;gbkey=CDS;inference=COORDINATES: similar to AA sequence:RefSeq:WP_005202953.1;locus_tag=L2Z93_000666;product=hypothetical protein;protein_id=extdb:L2Z93_000666;transl_table=11
Mycobacterium brumae ATCC 51384	gene	645603	646307	R	ID=gene-L2Z93_000667;Name=L2Z93_000667;gbkey=Gene;gene_biotype=protein_coding;locus_tag=L2Z93_000667
Mycobacterium brumae ATCC 51384	CDS	645603	646307	R	ID=cds-L2Z93_000667;Parent=gene-L2Z93_000667;Name=extdb:L2Z93_000667;gbkey=CDS;inference=COORDINATES: similar to AA sequence:RefSeq:WP_011730597.1;locus_tag=L2Z93_000667;product=hypothetical protein;protein_id=extdb:L2Z93_000667;transl_table=11
Mycobacterium brumae ATCC 51384	gene	646316	647299	R	ID=gene-L2Z93_000668;Name=L2Z93_000668;gbkey=Gene;gene_biotype=protein_coding;locus_tag=L2Z93_000668
Mycobacterium brumae ATCC 51384	CDS	646316	647299	R	ID=cds-L2Z93_000668;Parent=gene-L2Z93_000668;Name=extdb:L2Z93_000668;gbkey=CDS;inference=COORDINATES: similar to AA sequence:RefSeq:WP_011561706.1;locus_tag=L2Z93_000668;product=M23 family metallopeptidase;protein_id=extdb:L2Z93_000668;transl_table=11
Mycobacterium brumae ATCC 51384	gene	647566	648729	F	ID=gene-L2Z93_000669;Name=sucC;gbkey=Gene;gene=sucC;gene_biotype=protein_coding;locus_tag=L2Z93_000669
Mycobacterium brumae ATCC 51384	CDS	647566	648729	F	ID=cds-L2Z93_000669;Parent=gene-L2Z93_000669;Name=extdb:L2Z93_000669;Ontology_term=GO:0006099,GO:0003824,GO:0005524,GO:0046872;gbkey=CDS;gene=sucC;go_function=catalytic activity|0003824||IEA,ATP binding|0005524||IEA,metal ion binding|0046872||IEA;go_process=tricarboxylic acid cycle|0006099||IEA;inference=COORDINATES: similar to AA sequence:RefSeq:WP_011561705.1;locus_tag=L2Z93_000669;product=ADP-…
Mycobacterium brumae ATCC 51384	gene	648744	649646	F	ID=gene-L2Z93_000670;Name=sucD;gbkey=Gene;gene=sucD;gene_biotype=protein_coding;locus_tag=L2Z93_000670
Mycobacterium brumae ATCC 51384	CDS	648744	649646	F	ID=cds-L2Z93_000670;Parent=gene-L2Z93_000670;Name=extdb:L2Z93_000670;Ontology_term=GO:0003824;gbkey=CDS;gene=sucD;go_function=catalytic activity|0003824||IEA;inference=COORDINATES: similar to AA sequence:RefSeq:WP_006867801.1;locus_tag=L2Z93_000670;product=succinate--CoA ligase subunit alpha;protein_id=extdb:L2Z93_000670;transl_table=11
Mycobacterium brumae ATCC 51384	gene	649855	650829	F	ID=gene-L2Z93_000671;Name=L2Z93_000671;gbkey=Gene;gene_biotype=protein_coding;locus_tag=L2Z93_000671
Mycobacterium brumae ATCC 51384	CDS	649855	650829	F	ID=cds-L2Z93_000671;Parent=gene-L2Z93_000671;Name=extdb:L2Z93_000671;gbkey=CDS;inference=COORDINATES: similar to AA sequence:RefSeq:WP_005139732.1;locus_tag=L2Z93_000671;product=DUF5336 domain-containing protein;protein_id=extdb:L2Z93_000671;transl_table=11
Mycobacterium brumae ATCC 51384	gene	650855	652390	F	ID=gene-L2Z93_000672;Name=L2Z93_000672;gbkey=Gene;gene_biotype=protein_coding;locus_tag=L2Z93_000672
Mycobacterium brumae ATCC 51384	CDS	650855	652390	F	ID=cds-L2Z93_000672;Parent=gene-L2Z93_000672;Name=extdb:L2Z93_000672;gbkey=CDS;inference=COORDINATES: similar to AA sequence:RefSeq:WP_003930099.1;locus_tag=L2Z93_000672;product=DUF6350 family protein;protein_id=extdb:L2Z93_000672;transl_table=11
Mycobacterium brumae ATCC 51384	gene	652907	653548	F	ID=gene-L2Z93_000673;Name=purN;gbkey=Gene;gene=purN;gene_biotype=protein_coding;locus_tag=L2Z93_000673
Mycobacterium brumae ATCC 51384	CDS	652907	653548	F	ID=cds-L2Z93_000673;Parent=gene-L2Z93_000673;Name=extdb:L2Z93_000673;Ontology_term=GO:0009152,GO:0004644;gbkey=CDS;gene=purN;go_function=phosphoribosylglycinamide formyltransferase activity|0004644||IEA;go_process=purine ribonucleotide biosynthetic process|0009152||IEA;inference=COORDINATES: similar to AA sequence:RefSeq:WP_005139735.1;locus_tag=L2Z93_000673;product=phosphoribosylglycinamide form…
Mycobacterium brumae ATCC 51384	gene	653580	655145	F	ID=gene-L2Z93_000674;Name=purH;gbkey=Gene;gene=purH;gene_biotype=protein_coding;locus_tag=L2Z93_000674
Mycobacterium brumae ATCC 51384	CDS	653580	655145	F	ID=cds-L2Z93_000674;Parent=gene-L2Z93_000674;Name=extdb:L2Z93_000674;Ontology_term=GO:0006164,GO:0006189,GO:0003824,GO:0003937,GO:0004643;gbkey=CDS;gene=purH;go_function=catalytic activity|0003824||IEA,IMP cyclohydrolase activity|0003937||IEA,phosphoribosylaminoimidazolecarboxamide formyltransferase activity|0004643||IEA;go_process=purine nucleotide biosynthetic process|0006164||IEA,'de novo' IMP…
Mycobacterium brumae ATCC 51384	gene	655176	656078	F	ID=gene-L2Z93_000675;Name=L2Z93_000675;gbkey=Gene;gene_biotype=protein_coding;locus_tag=L2Z93_000675
Mycobacterium brumae ATCC 51384	CDS	655176	656078	F	ID=cds-L2Z93_000675;Parent=gene-L2Z93_000675;Name=extdb:L2Z93_000675;gbkey=CDS;inference=COORDINATES: similar to AA sequence:RefSeq:WP_005073590.1;locus_tag=L2Z93_000675;product=hypothetical protein;protein_id=extdb:L2Z93_000675;transl_table=11
Mycobacterium brumae ATCC 51384	gene	656088	657503	F	ID=gene-L2Z93_000676;Name=L2Z93_000676;gbkey=Gene;gene_biotype=protein_coding;locus_tag=L2Z93_000676
Mycobacterium brumae ATCC 51384	CDS	656088	657503	F	ID=cds-L2Z93_000676;Parent=gene-L2Z93_000676;Name=extdb:L2Z93_000676;Ontology_term=GO:0006355;gbkey=CDS;go_process=regulation of transcription%2C DNA-templated|0006355||IEA;inference=COORDINATES: similar to AA sequence:RefSeq:WP_013827851.1;locus_tag=L2Z93_000676;product=sigma 54-interacting transcriptional regulator;protein_id=extdb:L2Z93_000676;transl_table=11
Mycobacterium brumae ATCC 51384	gene	657496	659457	F	ID=gene-L2Z93_000677;Name=L2Z93_000677;gbkey=Gene;gene_biotype=protein_coding;locus_tag=L2Z93_000677
Mycobacterium brumae ATCC 51384	CDS	657496	659457	F	ID=cds-L2Z93_000677;Parent=gene-L2Z93_000677;Name=extdb:L2Z93_000677;gbkey=CDS;inference=COORDINATES: similar to AA sequence:RefSeq:WP_011892769.1;locus_tag=L2Z93_000677;product=VWA domain-containing protein;protein_id=extdb:L2Z93_000677;transl_table=11
Mycobacterium brumae ATCC 51384	gene	659458	660045	R	ID=gene-L2Z93_000678;Name=L2Z93_000678;gbkey=Gene;gene_biotype=protein_coding;locus_tag=L2Z93_000678
Mycobacterium brumae ATCC 51384	CDS	659458	660045	R	ID=cds-L2Z93_000678;Parent=gene-L2Z93_000678;Name=extdb:L2Z93_000678;gbkey=CDS;inference=COORDINATES: ab initio prediction:GeneMarkS-2+;locus_tag=L2Z93_000678;product=nuclear transport factor 2 family protein;protein_id=extdb:L2Z93_000678;transl_table=11
Mycobacterium brumae ATCC 51384	gene	660084	660506	R	ID=gene-L2Z93_000679;Name=L2Z93_000679;gbkey=Gene;gene_biotype=protein_coding;locus_tag=L2Z93_000679
Mycobacterium brumae ATCC 51384	CDS	660084	660506	R	ID=cds-L2Z93_000679;Parent=gene-L2Z93_000679;Name=extdb:L2Z93_000679;gbkey=CDS;inference=COORDINATES: similar to AA sequence:RefSeq:WP_011895424.1;locus_tag=L2Z93_000679;product=DUF6188 family protein;protein_id=extdb:L2Z93_000679;transl_table=11
Mycobacterium brumae ATCC 51384	pseudogene	660580	662084	R	ID=gene-L2Z93_000680;Name=L2Z93_000680;gbkey=Gene;gene_biotype=pseudogene;locus_tag=L2Z93_000680;pseudo=true
Mycobacterium brumae ATCC 51384	CDS	660580	662084	R	ID=cds-L2Z93_000680;Parent=gene-L2Z93_000680;Note=frameshifted;Ontology_term=GO:0006631,GO:0050151,GO:0071949;gbkey=CDS;go_function=oleate hydratase activity|0050151||IEA,FAD binding|0071949||IEA;go_process=fatty acid metabolic process|0006631||IEA;inference=COORDINATES: similar to AA sequence:RefSeq:WP_018602618.1;locus_tag=L2Z93_000680;product=oleate hydratase;pseudo=true;transl_table=11
Mycobacterium brumae ATCC 51384	gene	662212	663069	R	ID=gene-L2Z93_000681;Name=L2Z93_000681;gbkey=Gene;gene_biotype=protein_coding;locus_tag=L2Z93_000681
Mycobacterium brumae ATCC 51384	CDS	662212	663069	R	ID=cds-L2Z93_000681;Parent=gene-L2Z93_000681;Name=extdb:L2Z93_000681;Ontology_term=GO:0006631,GO:0016616;gbkey=CDS;go_function=oxidoreductase activity%2C acting on the CH-OH group of donors%2C NAD or NADP as acceptor|0016616||IEA;go_process=fatty acid metabolic process|0006631||IEA;inference=COORDINATES: similar to AA sequence:RefSeq:WP_003883220.1;locus_tag=L2Z93_000681;product=3-hydroxyacyl-CoA…
Mycobacterium brumae ATCC 51384	gene	663267	664481	F	ID=gene-L2Z93_000682;Name=L2Z93_000682;gbkey=Gene;gene_biotype=protein_coding;locus_tag=L2Z93_000682
Mycobacterium brumae ATCC 51384	CDS	663267	664481	F	ID=cds-L2Z93_000682;Parent=gene-L2Z93_000682;Name=extdb:L2Z93_000682;gbkey=CDS;inference=COORDINATES: ab initio prediction:GeneMarkS-2+;locus_tag=L2Z93_000682;product=hypothetical protein;protein_id=extdb:L2Z93_000682;transl_table=11
Mycobacterium brumae ATCC 51384	gene	664603	665193	R	ID=gene-L2Z93_000683;Name=L2Z93_000683;gbkey=Gene;gene_biotype=protein_coding;locus_tag=L2Z93_000683
Mycobacterium brumae ATCC 51384	CDS	664603	665193	R	ID=cds-L2Z93_000683;Parent=gene-L2Z93_000683;Name=extdb:L2Z93_000683;gbkey=CDS;inference=COORDINATES: similar to AA sequence:RefSeq:WP_011892770.1;locus_tag=L2Z93_000683;product=DUF1707 domain-containing protein;protein_id=extdb:L2Z93_000683;transl_table=11
Mycobacterium brumae ATCC 51384	gene	665265	666053	R	ID=gene-L2Z93_000684;Name=L2Z93_000684;gbkey=Gene;gene_biotype=protein_coding;locus_tag=L2Z93_000684
Mycobacterium brumae ATCC 51384	CDS	665265	666053	R	ID=cds-L2Z93_000684;Parent=gene-L2Z93_000684;Name=extdb:L2Z93_000684;gbkey=CDS;inference=COORDINATES: similar to AA sequence:RefSeq:WP_015357020.1;locus_tag=L2Z93_000684;product=enoyl-CoA hydratase family protein;protein_id=extdb:L2Z93_000684;transl_table=11
Mycobacterium brumae ATCC 51384	gene	666053	667219	R	ID=gene-L2Z93_000685;Name=L2Z93_000685;gbkey=Gene;gene_biotype=protein_coding;locus_tag=L2Z93_000685
Mycobacterium brumae ATCC 51384	CDS	666053	667219	R	ID=cds-L2Z93_000685;Parent=gene-L2Z93_000685;Name=extdb:L2Z93_000685;gbkey=CDS;inference=COORDINATES: similar to AA sequence:RefSeq:WP_013827868.1;locus_tag=L2Z93_000685;product=acyl-CoA/acyl-ACP dehydrogenase;protein_id=extdb:L2Z93_000685;transl_table=11
Mycobacterium brumae ATCC 51384	gene	667248	669236	R	ID=gene-L2Z93_000686;Name=L2Z93_000686;gbkey=Gene;gene_biotype=protein_coding;locus_tag=L2Z93_000686
Mycobacterium brumae ATCC 51384	CDS	667248	669236	R	ID=cds-L2Z93_000686;Parent=gene-L2Z93_000686;Name=extdb:L2Z93_000686;gbkey=CDS;inference=COORDINATES: similar to AA sequence:RefSeq:WP_019736616.1;locus_tag=L2Z93_000686;product=acetyl/propionyl-CoA carboxylase subunit alpha;protein_id=extdb:L2Z93_000686;transl_table=11
Mycobacterium brumae ATCC 51384	gene	669245	670840	R	ID=gene-L2Z93_000687;Name=L2Z93_000687;gbkey=Gene;gene_biotype=protein_coding;locus_tag=L2Z93_000687
Mycobacterium brumae ATCC 51384	CDS	669245	670840	R	ID=cds-L2Z93_000687;Parent=gene-L2Z93_000687;Name=extdb:L2Z93_000687;gbkey=CDS;inference=COORDINATES: similar to AA sequence:RefSeq:WP_005572740.1;locus_tag=L2Z93_000687;product=acyl-CoA carboxylase subunit beta;protein_id=extdb:L2Z93_000687;transl_table=11
Mycobacterium brumae ATCC 51384	gene	670869	672017	R	ID=gene-L2Z93_000688;Name=L2Z93_000688;gbkey=Gene;gene_biotype=protein_coding;locus_tag=L2Z93_000688
Mycobacterium brumae ATCC 51384	CDS	670869	672017	R	ID=cds-L2Z93_000688;Parent=gene-L2Z93_000688;Name=extdb:L2Z93_000688;gbkey=CDS;inference=COORDINATES: similar to AA sequence:RefSeq:WP_007776961.1;locus_tag=L2Z93_000688;product=acyl-CoA dehydrogenase family protein;protein_id=extdb:L2Z93_000688;transl_table=11
Mycobacterium brumae ATCC 51384	gene	672014	673708	R	ID=gene-L2Z93_000689;Name=L2Z93_000689;gbkey=Gene;gene_biotype=protein_coding;locus_tag=L2Z93_000689
Mycobacterium brumae ATCC 51384	CDS	672014	673708	R	ID=cds-L2Z93_000689;Parent=gene-L2Z93_000689;Name=extdb:L2Z93_000689;gbkey=CDS;inference=COORDINATES: similar to AA sequence:RefSeq:WP_003922838.1;locus_tag=L2Z93_000689;product=DUF1446 domain-containing protein;protein_id=extdb:L2Z93_000689;transl_table=11
Mycobacterium brumae ATCC 51384	gene	673921	674094	F	ID=gene-L2Z93_000690;Name=rpmF;gbkey=Gene;gene=rpmF;gene_biotype=protein_coding;locus_tag=L2Z93_000690
Mycobacterium brumae ATCC 51384	CDS	673921	674094	F	ID=cds-L2Z93_000690;Parent=gene-L2Z93_000690;Name=extdb:L2Z93_000690;Ontology_term=GO:0006412,GO:0003735,GO:0000315,GO:0022625;gbkey=CDS;gene=rpmF;go_component=organellar large ribosomal subunit|0000315||IEA,cytosolic large ribosomal subunit|0022625||IEA;go_function=structural constituent of ribosome|0003735||IEA;go_process=translation|0006412||IEA;inference=COORDINATES: similar to AA sequence:Re…
Mycobacterium brumae ATCC 51384	gene	674169	674855	F	ID=gene-L2Z93_000691;Name=L2Z93_000691;gbkey=Gene;gene_biotype=protein_coding;locus_tag=L2Z93_000691
Mycobacterium brumae ATCC 51384	CDS	674169	674855	F	ID=cds-L2Z93_000691;Parent=gene-L2Z93_000691;Name=extdb:L2Z93_000691;gbkey=CDS;inference=COORDINATES: similar to AA sequence:RefSeq:NP_215496.2;locus_tag=L2Z93_000691;product=response regulator transcription factor;protein_id=extdb:L2Z93_000691;transl_table=11
Mycobacterium brumae ATCC 51384	gene	674936	676435	F	ID=gene-L2Z93_000692;Name=L2Z93_000692;gbkey=Gene;gene_biotype=protein_coding;locus_tag=L2Z93_000692
Mycobacterium brumae ATCC 51384	CDS	674936	676435	F	ID=cds-L2Z93_000692;Parent=gene-L2Z93_000692;Name=extdb:L2Z93_000692;gbkey=CDS;inference=COORDINATES: similar to AA sequence:RefSeq:WP_014381893.1;locus_tag=L2Z93_000692;product=HAMP domain-containing histidine kinase;protein_id=extdb:L2Z93_000692;transl_table=11
Mycobacterium brumae ATCC 51384	gene	676486	677865	F	ID=gene-L2Z93_000693;Name=L2Z93_000693;gbkey=Gene;gene_biotype=protein_coding;locus_tag=L2Z93_000693
Mycobacterium brumae ATCC 51384	CDS	676486	677865	F	ID=cds-L2Z93_000693;Parent=gene-L2Z93_000693;Name=extdb:L2Z93_000693;gbkey=CDS;inference=COORDINATES: similar to AA sequence:RefSeq:WP_011730565.1;locus_tag=L2Z93_000693;product=trypsin-like peptidase domain-containing protein;protein_id=extdb:L2Z93_000693;transl_table=11
Mycobacterium brumae ATCC 51384	gene	677862	678413	F	ID=gene-L2Z93_000694;Name=L2Z93_000694;gbkey=Gene;gene_biotype=protein_coding;locus_tag=L2Z93_000694
Mycobacterium brumae ATCC 51384	CDS	677862	678413	F	ID=cds-L2Z93_000694;Parent=gene-L2Z93_000694;Name=extdb:L2Z93_000694;gbkey=CDS;inference=COORDINATES: similar to AA sequence:RefSeq:WP_011561676.1;locus_tag=L2Z93_000694;product=MogA/MoaB family molybdenum cofactor biosynthesis protein;protein_id=extdb:L2Z93_000694;transl_table=11
Mycobacterium brumae ATCC 51384	gene	679102	679758	F	ID=gene-L2Z93_000695;Name=L2Z93_000695;gbkey=Gene;gene_biotype=protein_coding;locus_tag=L2Z93_000695
Mycobacterium brumae ATCC 51384	CDS	679102	679758	F	ID=cds-L2Z93_000695;Parent=gene-L2Z93_000695;Name=extdb:L2Z93_000695;gbkey=CDS;inference=COORDINATES: similar to AA sequence:RefSeq:WP_011561674.1;locus_tag=L2Z93_000695;product=MspA family porin;protein_id=extdb:L2Z93_000695;transl_table=11
Mycobacterium brumae ATCC 51384	gene	679909	680562	F	ID=gene-L2Z93_000696;Name=L2Z93_000696;gbkey=Gene;gene_biotype=protein_coding;locus_tag=L2Z93_000696
Mycobacterium brumae ATCC 51384	CDS	679909	680562	F	ID=cds-L2Z93_000696;Parent=gene-L2Z93_000696;Name=extdb:L2Z93_000696;gbkey=CDS;inference=COORDINATES: similar to AA sequence:RefSeq:WP_011561674.1;locus_tag=L2Z93_000696;product=MspA family porin;protein_id=extdb:L2Z93_000696;transl_table=11
Mycobacterium brumae ATCC 51384	gene	680583	682901	R	ID=gene-L2Z93_000697;Name=L2Z93_000697;gbkey=Gene;gene_biotype=protein_coding;locus_tag=L2Z93_000697
Mycobacterium brumae ATCC 51384	CDS	680583	682901	R	ID=cds-L2Z93_000697;Parent=gene-L2Z93_000697;Name=extdb:L2Z93_000697;gbkey=CDS;inference=COORDINATES: similar to AA sequence:RefSeq:WP_011210248.1;locus_tag=L2Z93_000697;product=bifunctional SulP family inorganic anion transporter/carbonic anhydrase;protein_id=extdb:L2Z93_000697;transl_table=11
Mycobacterium brumae ATCC 51384	gene	682920	684086	R	ID=gene-L2Z93_000698;Name=L2Z93_000698;gbkey=Gene;gene_biotype=protein_coding;locus_tag=L2Z93_000698
Mycobacterium brumae ATCC 51384	CDS	682920	684086	R	ID=cds-L2Z93_000698;Parent=gene-L2Z93_000698;Name=extdb:L2Z93_000698;gbkey=CDS;inference=COORDINATES: protein motif:HMM:NF014567.2;locus_tag=L2Z93_000698;product=ATP-binding protein;protein_id=extdb:L2Z93_000698;transl_table=11
Mycobacterium brumae ATCC 51384	gene	684086	684820	R	ID=gene-L2Z93_000699;Name=L2Z93_000699;gbkey=Gene;gene_biotype=protein_coding;locus_tag=L2Z93_000699
Mycobacterium brumae ATCC 51384	CDS	684086	684820	R	ID=cds-L2Z93_000699;Parent=gene-L2Z93_000699;Name=extdb:L2Z93_000699;gbkey=CDS;inference=COORDINATES: similar to AA sequence:RefSeq:WP_020108135.1;locus_tag=L2Z93_000699;product=response regulator transcription factor;protein_id=extdb:L2Z93_000699;transl_table=11
Mycobacterium brumae ATCC 51384	gene	684891	685331	R	ID=gene-L2Z93_000700;Name=mscL;gbkey=Gene;gene=mscL;gene_biotype=protein_coding;locus_tag=L2Z93_000700
Mycobacterium brumae ATCC 51384	CDS	684891	685331	R	ID=cds-L2Z93_000700;Parent=gene-L2Z93_000700;Name=extdb:L2Z93_000700;Ontology_term=GO:0034220,GO:0008381,GO:0016021;gbkey=CDS;gene=mscL;go_component=integral component of membrane|0016021||IEA;go_function=mechanosensitive ion channel activity|0008381||IEA;go_process=ion transmembrane transport|0034220||IEA;inference=COORDINATES: similar to AA sequence:RefSeq:WP_003896879.1;locus_tag=L2Z93_000700;…
Mycobacterium brumae ATCC 51384	gene	685451	686107	R	ID=gene-L2Z93_000701;Name=L2Z93_000701;gbkey=Gene;gene_biotype=protein_coding;locus_tag=L2Z93_000701
Mycobacterium brumae ATCC 51384	CDS	685451	686107	R	ID=cds-L2Z93_000701;Parent=gene-L2Z93_000701;Name=extdb:L2Z93_000701;gbkey=CDS;inference=COORDINATES: similar to AA sequence:RefSeq:WP_003898677.1;locus_tag=L2Z93_000701;product=SAF domain-containing protein;protein_id=extdb:L2Z93_000701;transl_table=11
Mycobacterium brumae ATCC 51384	gene	686286	686624	F	ID=gene-L2Z93_000702;Name=L2Z93_000702;gbkey=Gene;gene_biotype=protein_coding;locus_tag=L2Z93_000702
Mycobacterium brumae ATCC 51384	CDS	686286	686624	F	ID=cds-L2Z93_000702;Parent=gene-L2Z93_000702;Name=extdb:L2Z93_000702;gbkey=CDS;inference=COORDINATES: ab initio prediction:GeneMarkS-2+;locus_tag=L2Z93_000702;product=hypothetical protein;protein_id=extdb:L2Z93_000702;transl_table=11
Mycobacterium brumae ATCC 51384	gene	686644	686961	R	ID=gene-L2Z93_000703;Name=L2Z93_000703;gbkey=Gene;gene_biotype=protein_coding;locus_tag=L2Z93_000703
Mycobacterium brumae ATCC 51384	CDS	686644	686961	R	ID=cds-L2Z93_000703;Parent=gene-L2Z93_000703;Name=extdb:L2Z93_000703;gbkey=CDS;inference=COORDINATES: similar to AA sequence:RefSeq:WP_010593008.1;locus_tag=L2Z93_000703;product=FmdB family transcriptional regulator;protein_id=extdb:L2Z93_000703;transl_table=11
Mycobacterium brumae ATCC 51384	gene	687156	687497	F	ID=gene-L2Z93_000704;Name=L2Z93_000704;gbkey=Gene;gene_biotype=protein_coding;locus_tag=L2Z93_000704
Mycobacterium brumae ATCC 51384	CDS	687156	687497	F	ID=cds-L2Z93_000704;Parent=gene-L2Z93_000704;Name=extdb:L2Z93_000704;gbkey=CDS;inference=COORDINATES: similar to AA sequence:RefSeq:WP_011778516.1;locus_tag=L2Z93_000704;product=hypothetical protein;protein_id=extdb:L2Z93_000704;transl_table=11
Mycobacterium brumae ATCC 51384	gene	687550	688146	R	ID=gene-L2Z93_000705;Name=L2Z93_000705;gbkey=Gene;gene_biotype=protein_coding;locus_tag=L2Z93_000705
Mycobacterium brumae ATCC 51384	CDS	687550	688146	R	ID=cds-L2Z93_000705;Parent=gene-L2Z93_000705;Name=extdb:L2Z93_000705;Ontology_term=GO:0006730,GO:0030272;gbkey=CDS;go_function=5-formyltetrahydrofolate cyclo-ligase activity|0030272||IEA;go_process=one-carbon metabolic process|0006730||IEA;inference=COORDINATES: similar to AA sequence:RefSeq:WP_005629733.1;locus_tag=L2Z93_000705;product=5-formyltetrahydrofolate cyclo-ligase;protein_id=extdb:L2Z93…
Mycobacterium brumae ATCC 51384	gene	688232	689197	F	ID=gene-L2Z93_000706;Name=L2Z93_000706;gbkey=Gene;gene_biotype=protein_coding;locus_tag=L2Z93_000706
Mycobacterium brumae ATCC 51384	CDS	688232	689197	F	ID=cds-L2Z93_000706;Parent=gene-L2Z93_000706;Name=extdb:L2Z93_000706;gbkey=CDS;inference=COORDINATES: similar to AA sequence:RefSeq:WP_015309025.1;locus_tag=L2Z93_000706;product=UTP--glucose-1-phosphate uridylyltransferase;protein_id=extdb:L2Z93_000706;transl_table=11
Mycobacterium brumae ATCC 51384	gene	689239	690489	F	ID=gene-L2Z93_000707;Name=L2Z93_000707;gbkey=Gene;gene_biotype=protein_coding;locus_tag=L2Z93_000707
Mycobacterium brumae ATCC 51384	CDS	689239	690489	F	ID=cds-L2Z93_000707;Parent=gene-L2Z93_000707;Name=extdb:L2Z93_000707;gbkey=CDS;inference=COORDINATES: similar to AA sequence:RefSeq:WP_003896865.1;locus_tag=L2Z93_000707;product=molybdopterin molybdotransferase MoeA;protein_id=extdb:L2Z93_000707;transl_table=11
Mycobacterium brumae ATCC 51384	gene	690489	691145	F	ID=gene-L2Z93_000708;Name=L2Z93_000708;gbkey=Gene;gene_biotype=protein_coding;locus_tag=L2Z93_000708
Mycobacterium brumae ATCC 51384	CDS	690489	691145	F	ID=cds-L2Z93_000708;Parent=gene-L2Z93_000708;Name=extdb:L2Z93_000708;gbkey=CDS;inference=COORDINATES: similar to AA sequence:RefSeq:WP_005139805.1;locus_tag=L2Z93_000708;product=GNAT family N-acetyltransferase;protein_id=extdb:L2Z93_000708;transl_table=11
Mycobacterium brumae ATCC 51384	gene	691465	692496	F	ID=gene-L2Z93_000709;Name=L2Z93_000709;gbkey=Gene;gene_biotype=protein_coding;locus_tag=L2Z93_000709
Mycobacterium brumae ATCC 51384	CDS	691465	692496	F	ID=cds-L2Z93_000709;Parent=gene-L2Z93_000709;Name=extdb:L2Z93_000709;gbkey=CDS;inference=COORDINATES: similar to AA sequence:RefSeq:WP_011856915.1;locus_tag=L2Z93_000709;product=hypothetical protein;protein_id=extdb:L2Z93_000709;transl_table=11
Mycobacterium brumae ATCC 51384	gene	692556	692628	F	ID=gene-L2Z93_000710;Name=L2Z93_000710;gbkey=Gene;gene_biotype=tRNA;locus_tag=L2Z93_000710
Mycobacterium brumae ATCC 51384	tRNA	692556	692628	F	ID=rna-L2Z93_000710;Parent=gene-L2Z93_000710;anticodon=(pos:692589..692591);gbkey=tRNA;inference=COORDINATES: profile:tRNAscan-SE:2.0.7;locus_tag=L2Z93_000710;product=tRNA-Ala
Mycobacterium brumae ATCC 51384	exon	692556	692628	F	ID=exon-L2Z93_000710-1;Parent=rna-L2Z93_000710;anticodon=(pos:692589..692591);gbkey=tRNA;inference=COORDINATES: profile:tRNAscan-SE:2.0.7;locus_tag=L2Z93_000710;product=tRNA-Ala
Mycobacterium brumae ATCC 51384	gene	692681	693115	F	ID=gene-L2Z93_000711;Name=L2Z93_000711;gbkey=Gene;gene_biotype=protein_coding;locus_tag=L2Z93_000711
Mycobacterium brumae ATCC 51384	CDS	692681	693115	F	ID=cds-L2Z93_000711;Parent=gene-L2Z93_000711;Name=extdb:L2Z93_000711;gbkey=CDS;inference=COORDINATES: similar to AA sequence:RefSeq:WP_017206117.1;locus_tag=L2Z93_000711;product=hypothetical protein;protein_id=extdb:L2Z93_000711;transl_table=11
Mycobacterium brumae ATCC 51384	gene	693299	694267	F	ID=gene-L2Z93_000712;Name=L2Z93_000712;gbkey=Gene;gene_biotype=protein_coding;locus_tag=L2Z93_000712
Mycobacterium brumae ATCC 51384	CDS	693299	694267	F	ID=cds-L2Z93_000712;Parent=gene-L2Z93_000712;Name=extdb:L2Z93_000712;gbkey=CDS;inference=COORDINATES: ab initio prediction:GeneMarkS-2+;locus_tag=L2Z93_000712;product=hypothetical protein;protein_id=extdb:L2Z93_000712;transl_table=11
Mycobacterium brumae ATCC 51384	gene	694267	695187	F	ID=gene-L2Z93_000713;Name=L2Z93_000713;gbkey=Gene;gene_biotype=protein_coding;locus_tag=L2Z93_000713
Mycobacterium brumae ATCC 51384	CDS	694267	695187	F	ID=cds-L2Z93_000713;Parent=gene-L2Z93_000713;Name=extdb:L2Z93_000713;gbkey=CDS;inference=COORDINATES: ab initio prediction:GeneMarkS-2+;locus_tag=L2Z93_000713;product=hypothetical protein;protein_id=extdb:L2Z93_000713;transl_table=11
Mycobacterium brumae ATCC 51384	gene	695200	696186	F	ID=gene-L2Z93_000714;Name=L2Z93_000714;gbkey=Gene;gene_biotype=protein_coding;locus_tag=L2Z93_000714
Mycobacterium brumae ATCC 51384	CDS	695200	696186	F	ID=cds-L2Z93_000714;Parent=gene-L2Z93_000714;Name=extdb:L2Z93_000714;gbkey=CDS;inference=COORDINATES: similar to AA sequence:RefSeq:WP_009957787.1;locus_tag=L2Z93_000714;product=GNAT family N-acetyltransferase;protein_id=extdb:L2Z93_000714;transl_table=11
Mycobacterium brumae ATCC 51384	gene	696188	697006	F	ID=gene-L2Z93_000715;Name=L2Z93_000715;gbkey=Gene;gene_biotype=protein_coding;locus_tag=L2Z93_000715
Mycobacterium brumae ATCC 51384	CDS	696188	697006	F	ID=cds-L2Z93_000715;Parent=gene-L2Z93_000715;Name=extdb:L2Z93_000715;Ontology_term=GO:0004764;gbkey=CDS;go_function=shikimate 3-dehydrogenase (NADP+) activity|0004764||IEA;inference=COORDINATES: similar to AA sequence:RefSeq:WP_006245416.1;locus_tag=L2Z93_000715;product=shikimate 5-dehydrogenase;protein_id=extdb:L2Z93_000715;transl_table=11
Mycobacterium brumae ATCC 51384	gene	697011	697667	R	ID=gene-L2Z93_000716;Name=L2Z93_000716;gbkey=Gene;gene_biotype=protein_coding;locus_tag=L2Z93_000716
Mycobacterium brumae ATCC 51384	CDS	697011	697667	R	ID=cds-L2Z93_000716;Parent=gene-L2Z93_000716;Name=extdb:L2Z93_000716;gbkey=CDS;inference=COORDINATES: similar to AA sequence:RefSeq:WP_011561657.1;locus_tag=L2Z93_000716;product=DUF5642 family protein;protein_id=extdb:L2Z93_000716;transl_table=11
Mycobacterium brumae ATCC 51384	gene	697717	698397	F	ID=gene-L2Z93_000717;Name=L2Z93_000717;gbkey=Gene;gene_biotype=protein_coding;locus_tag=L2Z93_000717
Mycobacterium brumae ATCC 51384	CDS	697717	698397	F	ID=cds-L2Z93_000717;Parent=gene-L2Z93_000717;Name=extdb:L2Z93_000717;gbkey=CDS;inference=COORDINATES: protein motif:HMM:NF022198.2;locus_tag=L2Z93_000717;product=LpqN/LpqT family lipoprotein;protein_id=extdb:L2Z93_000717;transl_table=11
Mycobacterium brumae ATCC 51384	gene	698583	699179	R	ID=gene-L2Z93_000718;Name=L2Z93_000718;gbkey=Gene;gene_biotype=protein_coding;locus_tag=L2Z93_000718
Mycobacterium brumae ATCC 51384	CDS	698583	699179	R	ID=cds-L2Z93_000718;Parent=gene-L2Z93_000718;Name=extdb:L2Z93_000718;gbkey=CDS;inference=COORDINATES: similar to AA sequence:RefSeq:WP_015632682.1;locus_tag=L2Z93_000718;product=alpha-ketoglutarate-dependent dioxygenase AlkB;protein_id=extdb:L2Z93_000718;transl_table=11
Mycobacterium brumae ATCC 51384	gene	699261	700466	F	ID=gene-L2Z93_000719;Name=arcA;gbkey=Gene;gene=arcA;gene_biotype=protein_coding;locus_tag=L2Z93_000719
Mycobacterium brumae ATCC 51384	CDS	699261	700466	F	ID=cds-L2Z93_000719;Parent=gene-L2Z93_000719;Name=extdb:L2Z93_000719;Ontology_term=GO:0019546,GO:0016990;gbkey=CDS;gene=arcA;go_function=arginine deiminase activity|0016990||IEA;go_process=arginine deiminase pathway|0019546||IEA;inference=COORDINATES: similar to AA sequence:RefSeq:WP_011561654.1;locus_tag=L2Z93_000719;product=arginine deiminase;protein_id=extdb:L2Z93_000719;transl_table=11
Mycobacterium brumae ATCC 51384	gene	700469	702013	R	ID=gene-L2Z93_000720;Name=L2Z93_000720;gbkey=Gene;gene_biotype=protein_coding;locus_tag=L2Z93_000720
Mycobacterium brumae ATCC 51384	CDS	700469	702013	R	ID=cds-L2Z93_000720;Parent=gene-L2Z93_000720;Name=extdb:L2Z93_000720;Ontology_term=GO:0016020;gbkey=CDS;go_component=membrane|0016020||IEA;inference=COORDINATES: similar to AA sequence:RefSeq:WP_011892815.1;locus_tag=L2Z93_000720;product=phospholipid carrier-dependent glycosyltransferase;protein_id=extdb:L2Z93_000720;transl_table=11
Mycobacterium brumae ATCC 51384	gene	702038	702874	F	ID=gene-L2Z93_000721;Name=rsmI;gbkey=Gene;gene=rsmI;gene_biotype=protein_coding;locus_tag=L2Z93_000721
Mycobacterium brumae ATCC 51384	CDS	702038	702874	F	ID=cds-L2Z93_000721;Parent=gene-L2Z93_000721;Name=extdb:L2Z93_000721;Ontology_term=GO:0000451,GO:0008649,GO:0008757;gbkey=CDS;gene=rsmI;go_function=rRNA methyltransferase activity|0008649||IEA,S-adenosylmethionine-dependent methyltransferase activity|0008757||IEA;go_process=rRNA 2'-O-methylation|0000451||IEA;inference=COORDINATES: similar to AA sequence:RefSeq:WP_003884960.1;locus_tag=L2Z93_00072…
Mycobacterium brumae ATCC 51384	gene	702847	704106	R	ID=gene-L2Z93_000722;Name=L2Z93_000722;gbkey=Gene;gene_biotype=protein_coding;locus_tag=L2Z93_000722
Mycobacterium brumae ATCC 51384	CDS	702847	704106	R	ID=cds-L2Z93_000722;Parent=gene-L2Z93_000722;Name=extdb:L2Z93_000722;Ontology_term=GO:0009396;gbkey=CDS;go_process=folic acid-containing compound biosynthetic process|0009396||IEA;inference=COORDINATES: similar to AA sequence:RefSeq:WP_003896842.1;locus_tag=L2Z93_000722;product=aminodeoxychorismate synthase component I;protein_id=extdb:L2Z93_000722;transl_table=11
Mycobacterium brumae ATCC 51384	gene	704235	705140	R	ID=gene-L2Z93_000723;Name=L2Z93_000723;gbkey=Gene;gene_biotype=protein_coding;locus_tag=L2Z93_000723
Mycobacterium brumae ATCC 51384	CDS	704235	705140	R	ID=cds-L2Z93_000723;Parent=gene-L2Z93_000723;Name=extdb:L2Z93_000723;Ontology_term=GO:0006352,GO:0003700,GO:0016987;gbkey=CDS;go_function=DNA-binding transcription factor activity|0003700||IEA,sigma factor activity|0016987||IEA;go_process=DNA-templated transcription%2C initiation|0006352||IEA;inference=COORDINATES: similar to AA sequence:RefSeq:WP_011892818.1;locus_tag=L2Z93_000723;product=RNA po…
Mycobacterium brumae ATCC 51384	gene	705137	706300	R	ID=gene-L2Z93_000724;Name=L2Z93_000724;gbkey=Gene;gene_biotype=protein_coding;locus_tag=L2Z93_000724
Mycobacterium brumae ATCC 51384	CDS	705137	706300	R	ID=cds-L2Z93_000724;Parent=gene-L2Z93_000724;Name=extdb:L2Z93_000724;gbkey=CDS;inference=COORDINATES: similar to AA sequence:RefSeq:WP_003884964.1;locus_tag=L2Z93_000724;product=FAD-dependent oxidoreductase;protein_id=extdb:L2Z93_000724;transl_table=11
Mycobacterium brumae ATCC 51384	gene	706505	707860	R	ID=gene-L2Z93_000725;Name=gdhA;gbkey=Gene;gene=gdhA;gene_biotype=protein_coding;locus_tag=L2Z93_000725
Mycobacterium brumae ATCC 51384	CDS	706505	707860	R	ID=cds-L2Z93_000725;Parent=gene-L2Z93_000725;Name=extdb:L2Z93_000725;Ontology_term=GO:0006520,GO:0016639;gbkey=CDS;gene=gdhA;go_function=oxidoreductase activity%2C acting on the CH-NH2 group of donors%2C NAD or NADP as acceptor|0016639||IEA;go_process=cellular amino acid metabolic process|0006520||IEA;inference=COORDINATES: similar to AA sequence:RefSeq:WP_018598771.1;locus_tag=L2Z93_000725;produ…
Mycobacterium brumae ATCC 51384	gene	707876	709420	R	ID=gene-L2Z93_000726;Name=metG;gbkey=Gene;gene=metG;gene_biotype=protein_coding;locus_tag=L2Z93_000726
Mycobacterium brumae ATCC 51384	CDS	707876	709420	R	ID=cds-L2Z93_000726;Parent=gene-L2Z93_000726;Name=extdb:L2Z93_000726;Ontology_term=GO:0006431,GO:0000049,GO:0004825,GO:0005524;gbkey=CDS;gene=metG;go_function=tRNA binding|0000049||IEA,methionine-tRNA ligase activity|0004825||IEA,ATP binding|0005524||IEA;go_process=methionyl-tRNA aminoacylation|0006431||IEA;inference=COORDINATES: similar to AA sequence:RefSeq:WP_003896838.1;locus_tag=L2Z93_000726…
Mycobacterium brumae ATCC 51384	gene	709447	710277	F	ID=gene-L2Z93_000727;Name=L2Z93_000727;gbkey=Gene;gene_biotype=protein_coding;locus_tag=L2Z93_000727
Mycobacterium brumae ATCC 51384	CDS	709447	710277	F	ID=cds-L2Z93_000727;Parent=gene-L2Z93_000727;Name=extdb:L2Z93_000727;gbkey=CDS;inference=COORDINATES: similar to AA sequence:RefSeq:WP_013470962.1;locus_tag=L2Z93_000727;product=TatD family hydrolase;protein_id=extdb:L2Z93_000727;transl_table=11
Mycobacterium brumae ATCC 51384	gene	710428	711555	F	ID=gene-L2Z93_000728;Name=L2Z93_000728;gbkey=Gene;gene_biotype=protein_coding;locus_tag=L2Z93_000728
Mycobacterium brumae ATCC 51384	CDS	710428	711555	F	ID=cds-L2Z93_000728;Parent=gene-L2Z93_000728;Name=extdb:L2Z93_000728;gbkey=CDS;inference=COORDINATES: similar to AA sequence:RefSeq:WP_031657245.1;locus_tag=L2Z93_000728;product=transglycosylase family protein;protein_id=extdb:L2Z93_000728;transl_table=11
Mycobacterium brumae ATCC 51384	gene	711519	712460	F	ID=gene-L2Z93_000729;Name=rsmA;gbkey=Gene;gene=rsmA;gene_biotype=protein_coding;locus_tag=L2Z93_000729
Mycobacterium brumae ATCC 51384	CDS	711519	712460	F	ID=cds-L2Z93_000729;Parent=gene-L2Z93_000729;Name=extdb:L2Z93_000729;Ontology_term=GO:0000179;gbkey=CDS;gene=rsmA;go_function=rRNA (adenine-N6%2CN6-)-dimethyltransferase activity|0000179||IEA;inference=COORDINATES: similar to AA sequence:RefSeq:WP_006245394.1;locus_tag=L2Z93_000729;product=16S rRNA (adenine(1518)-N(6)/adenine(1519)-N(6))-dimethyltransferase RsmA;protein_id=extdb:L2Z93_000729;tran…
Mycobacterium brumae ATCC 51384	gene	712470	713417	F	ID=gene-L2Z93_000730;Name=L2Z93_000730;gbkey=Gene;gene_biotype=protein_coding;locus_tag=L2Z93_000730
Mycobacterium brumae ATCC 51384	CDS	712470	713417	F	ID=cds-L2Z93_000730;Parent=gene-L2Z93_000730;Name=extdb:L2Z93_000730;Ontology_term=GO:0016114,GO:0005524,GO:0050515;gbkey=CDS;go_function=ATP binding|0005524||IEA,4-(cytidine 5'-diphospho)-2-C-methyl-D-erythritol kinase activity|0050515||IEA;go_process=terpenoid biosynthetic process|0016114||IEA;inference=COORDINATES: similar to AA sequence:RefSeq:WP_020729723.1;locus_tag=L2Z93_000730;product=4-(…
Mycobacterium brumae ATCC 51384	gene	713540	715177	F	ID=gene-L2Z93_000731;Name=L2Z93_000731;gbkey=Gene;gene_biotype=protein_coding;locus_tag=L2Z93_000731
Mycobacterium brumae ATCC 51384	CDS	713540	715177	F	ID=cds-L2Z93_000731;Parent=gene-L2Z93_000731;Name=extdb:L2Z93_000731;gbkey=CDS;inference=COORDINATES: similar to AA sequence:RefSeq:NP_215529.1;locus_tag=L2Z93_000731;product=fatty acyl-AMP ligase;protein_id=extdb:L2Z93_000731;transl_table=11
Mycobacterium brumae ATCC 51384	gene	715193	715438	F	ID=gene-L2Z93_000732;Name=L2Z93_000732;gbkey=Gene;gene_biotype=protein_coding;locus_tag=L2Z93_000732
Mycobacterium brumae ATCC 51384	CDS	715193	715438	F	ID=cds-L2Z93_000732;Parent=gene-L2Z93_000732;Name=extdb:L2Z93_000732;gbkey=CDS;inference=COORDINATES: similar to AA sequence:RefSeq:WP_006245207.1;locus_tag=L2Z93_000732;product=hypothetical protein;protein_id=extdb:L2Z93_000732;transl_table=11
Mycobacterium brumae ATCC 51384	gene	715583	715825	F	ID=gene-L2Z93_000733;Name=L2Z93_000733;gbkey=Gene;gene_biotype=protein_coding;locus_tag=L2Z93_000733
Mycobacterium brumae ATCC 51384	CDS	715583	715825	F	ID=cds-L2Z93_000733;Parent=gene-L2Z93_000733;Name=extdb:L2Z93_000733;gbkey=CDS;inference=COORDINATES: ab initio prediction:GeneMarkS-2+;locus_tag=L2Z93_000733;product=hypothetical protein;protein_id=extdb:L2Z93_000733;transl_table=11
Mycobacterium brumae ATCC 51384	gene	715941	716159	F	ID=gene-L2Z93_000734;Name=L2Z93_000734;gbkey=Gene;gene_biotype=protein_coding;locus_tag=L2Z93_000734
Mycobacterium brumae ATCC 51384	CDS	715941	716159	F	ID=cds-L2Z93_000734;Parent=gene-L2Z93_000734;Name=extdb:L2Z93_000734;gbkey=CDS;inference=COORDINATES: similar to AA sequence:RefSeq:WP_019972590.1;locus_tag=L2Z93_000734;product=hypothetical protein;protein_id=extdb:L2Z93_000734;transl_table=11
Mycobacterium brumae ATCC 51384	gene	716328	716732	F	ID=gene-L2Z93_000735;Name=L2Z93_000735;gbkey=Gene;gene_biotype=protein_coding;locus_tag=L2Z93_000735
Mycobacterium brumae ATCC 51384	CDS	716328	716732	F	ID=cds-L2Z93_000735;Parent=gene-L2Z93_000735;Name=extdb:L2Z93_000735;gbkey=CDS;inference=COORDINATES: similar to AA sequence:RefSeq:WP_006245208.1;locus_tag=L2Z93_000735;product=hypothetical protein;protein_id=extdb:L2Z93_000735;transl_table=11
Mycobacterium brumae ATCC 51384	gene	716772	717005	F	ID=gene-L2Z93_000736;Name=L2Z93_000736;gbkey=Gene;gene_biotype=protein_coding;locus_tag=L2Z93_000736
Mycobacterium brumae ATCC 51384	CDS	716772	717005	F	ID=cds-L2Z93_000736;Parent=gene-L2Z93_000736;Name=extdb:L2Z93_000736;gbkey=CDS;inference=COORDINATES: similar to AA sequence:RefSeq:WP_006245207.1;locus_tag=L2Z93_000736;product=hypothetical protein;protein_id=extdb:L2Z93_000736;transl_table=11
Mycobacterium brumae ATCC 51384	gene	717199	717447	F	ID=gene-L2Z93_000737;Name=L2Z93_000737;gbkey=Gene;gene_biotype=protein_coding;locus_tag=L2Z93_000737
Mycobacterium brumae ATCC 51384	CDS	717199	717447	F	ID=cds-L2Z93_000737;Parent=gene-L2Z93_000737;Name=extdb:L2Z93_000737;gbkey=CDS;inference=COORDINATES: similar to AA sequence:RefSeq:WP_006245207.1;locus_tag=L2Z93_000737;product=hypothetical protein;protein_id=extdb:L2Z93_000737;transl_table=11
Mycobacterium brumae ATCC 51384	gene	717504	718082	R	ID=gene-L2Z93_000738;Name=pth;gbkey=Gene;gene=pth;gene_biotype=protein_coding;locus_tag=L2Z93_000738
Mycobacterium brumae ATCC 51384	CDS	717504	718082	R	ID=cds-L2Z93_000738;Parent=gene-L2Z93_000738;Name=extdb:L2Z93_000738;Ontology_term=GO:0006412,GO:0004045;gbkey=CDS;gene=pth;go_function=aminoacyl-tRNA hydrolase activity|0004045||IEA;go_process=translation|0006412||IEA;inference=COORDINATES: similar to AA sequence:RefSeq:WP_011561632.1;locus_tag=L2Z93_000738;product=aminoacyl-tRNA hydrolase;protein_id=extdb:L2Z93_000738;transl_table=11
Mycobacterium brumae ATCC 51384	gene	718112	718762	R	ID=gene-L2Z93_000739;Name=L2Z93_000739;gbkey=Gene;gene_biotype=protein_coding;locus_tag=L2Z93_000739
Mycobacterium brumae ATCC 51384	CDS	718112	718762	R	ID=cds-L2Z93_000739;Parent=gene-L2Z93_000739;Name=extdb:L2Z93_000739;Ontology_term=GO:0006412,GO:0003735,GO:0005840;gbkey=CDS;go_component=ribosome|0005840||IEA;go_function=structural constituent of ribosome|0003735||IEA;go_process=translation|0006412||IEA;inference=COORDINATES: similar to AA sequence:RefSeq:WP_019972050.1;locus_tag=L2Z93_000739;product=50S ribosomal protein L25/general stress pr…
Mycobacterium brumae ATCC 51384	gene	718895	719755	R	ID=gene-L2Z93_000740;Name=L2Z93_000740;gbkey=Gene;gene_biotype=protein_coding;locus_tag=L2Z93_000740
Mycobacterium brumae ATCC 51384	CDS	718895	719755	R	ID=cds-L2Z93_000740;Parent=gene-L2Z93_000740;Name=extdb:L2Z93_000740;Ontology_term=GO:0016491;gbkey=CDS;go_function=oxidoreductase activity|0016491||IEA;inference=COORDINATES: similar to AA sequence:RefSeq:WP_006245383.1;locus_tag=L2Z93_000740;product=oxidoreductase;protein_id=extdb:L2Z93_000740;transl_table=11
Mycobacterium brumae ATCC 51384	gene	719755	720093	R	ID=gene-L2Z93_000741;Name=arsC;gbkey=Gene;gene=arsC;gene_biotype=protein_coding;locus_tag=L2Z93_000741
Mycobacterium brumae ATCC 51384	CDS	719755	720093	R	ID=cds-L2Z93_000741;Parent=gene-L2Z93_000741;Name=extdb:L2Z93_000741;Note=This arsenate reductase requires both glutathione and glutaredoxin to convert arsenate to arsenite%2C after which the efflux transporter formed by ArsA and ArsB can extrude the arsenite from the cell%2C providing resistance.;Ontology_term=GO:0008794;gbkey=CDS;gene=arsC;go_function=arsenate reductase (glutaredoxin) activity|…
Mycobacterium brumae ATCC 51384	gene	720095	721075	R	ID=gene-L2Z93_000742;Name=L2Z93_000742;gbkey=Gene;gene_biotype=protein_coding;locus_tag=L2Z93_000742
Mycobacterium brumae ATCC 51384	CDS	720095	721075	R	ID=cds-L2Z93_000742;Parent=gene-L2Z93_000742;Name=extdb:L2Z93_000742;Ontology_term=GO:0044249,GO:0000287,GO:0004749;gbkey=CDS;go_function=magnesium ion binding|0000287||IEA,ribose phosphate diphosphokinase activity|0004749||IEA;go_process=cellular biosynthetic process|0044249||IEA;inference=COORDINATES: similar to AA sequence:RefSeq:NP_215533.1;locus_tag=L2Z93_000742;product=ribose-phosphate diph…
Mycobacterium brumae ATCC 51384	gene	721273	722715	R	ID=gene-L2Z93_000743;Name=glmU;gbkey=Gene;gene=glmU;gene_biotype=protein_coding;locus_tag=L2Z93_000743
Mycobacterium brumae ATCC 51384	CDS	721273	722715	R	ID=cds-L2Z93_000743;Parent=gene-L2Z93_000743;Name=extdb:L2Z93_000743;Ontology_term=GO:0000902,GO:0006048,GO:0009252,GO:0000287,GO:0003977,GO:0019134;gbkey=CDS;gene=glmU;go_function=magnesium ion binding|0000287||IEA,UDP-N-acetylglucosamine diphosphorylase activity|0003977||IEA,glucosamine-1-phosphate N-acetyltransferase activity|0019134||IEA;go_process=cell morphogenesis|0000902||IEA,UDP-N-acetyl…
Mycobacterium brumae ATCC 51384	gene	722755	722826	R	ID=gene-L2Z93_000744;Name=L2Z93_000744;gbkey=Gene;gene_biotype=tRNA;locus_tag=L2Z93_000744
Mycobacterium brumae ATCC 51384	tRNA	722755	722826	R	ID=rna-L2Z93_000744;Parent=gene-L2Z93_000744;anticodon=(pos:complement(722791..722793));gbkey=tRNA;inference=COORDINATES: profile:tRNAscan-SE:2.0.7;locus_tag=L2Z93_000744;product=tRNA-Gln
Mycobacterium brumae ATCC 51384	exon	722755	722826	R	ID=exon-L2Z93_000744-1;Parent=rna-L2Z93_000744;anticodon=(pos:complement(722791..722793));gbkey=tRNA;inference=COORDINATES: profile:tRNAscan-SE:2.0.7;locus_tag=L2Z93_000744;product=tRNA-Gln
Mycobacterium brumae ATCC 51384	gene	722913	723506	F	ID=gene-L2Z93_000745;Name=L2Z93_000745;gbkey=Gene;gene_biotype=protein_coding;locus_tag=L2Z93_000745
Mycobacterium brumae ATCC 51384	CDS	722913	723506	F	ID=cds-L2Z93_000745;Parent=gene-L2Z93_000745;Name=extdb:L2Z93_000745;gbkey=CDS;inference=COORDINATES: similar to AA sequence:RefSeq:WP_003911356.1;locus_tag=L2Z93_000745;product=TetR/AcrR family transcriptional regulator;protein_id=extdb:L2Z93_000745;transl_table=11
Mycobacterium brumae ATCC 51384	gene	723547	727203	F	ID=gene-L2Z93_000746;Name=mfd;gbkey=Gene;gene=mfd;gene_biotype=protein_coding;locus_tag=L2Z93_000746
Mycobacterium brumae ATCC 51384	CDS	723547	727203	F	ID=cds-L2Z93_000746;Parent=gene-L2Z93_000746;Name=extdb:L2Z93_000746;Ontology_term=GO:0006281,GO:0003690,GO:0005515,GO:0005524,GO:0016887;gbkey=CDS;gene=mfd;go_function=double-stranded DNA binding|0003690||IEA,protein binding|0005515||IEA,ATP binding|0005524||IEA,ATP hydrolysis activity|0016887||IEA;go_process=DNA repair|0006281||IEA;inference=COORDINATES: similar to AA sequence:RefSeq:WP_0117305…
Mycobacterium brumae ATCC 51384	gene	727200	728120	F	ID=gene-L2Z93_000747;Name=L2Z93_000747;gbkey=Gene;gene_biotype=protein_coding;locus_tag=L2Z93_000747
Mycobacterium brumae ATCC 51384	CDS	727200	728120	F	ID=cds-L2Z93_000747;Parent=gene-L2Z93_000747;Name=extdb:L2Z93_000747;gbkey=CDS;inference=COORDINATES: similar to AA sequence:RefSeq:WP_013470968.1;locus_tag=L2Z93_000747;product=nucleoside triphosphate pyrophosphohydrolase;protein_id=extdb:L2Z93_000747;transl_table=11
Mycobacterium brumae ATCC 51384	gene	728132	729424	R	ID=gene-L2Z93_000748;Name=efeB;gbkey=Gene;gene=efeB;gene_biotype=protein_coding;locus_tag=L2Z93_000748
Mycobacterium brumae ATCC 51384	CDS	728132	729424	R	ID=cds-L2Z93_000748;Parent=gene-L2Z93_000748;Name=extdb:L2Z93_000748;Ontology_term=GO:0033212,GO:0004601,GO:0020037;gbkey=CDS;gene=efeB;go_function=peroxidase activity|0004601||IEA,heme binding|0020037||IEA;go_process=iron import into cell|0033212||IEA;inference=COORDINATES: similar to AA sequence:RefSeq:WP_014817362.1;locus_tag=L2Z93_000748;product=iron uptake transporter deferrochelatase/peroxi…
Mycobacterium brumae ATCC 51384	gene	729405	730562	R	ID=gene-L2Z93_000749;Name=L2Z93_000749;gbkey=Gene;gene_biotype=protein_coding;locus_tag=L2Z93_000749
Mycobacterium brumae ATCC 51384	CDS	729405	730562	R	ID=cds-L2Z93_000749;Parent=gene-L2Z93_000749;Name=extdb:L2Z93_000749;gbkey=CDS;inference=COORDINATES: similar to AA sequence:RefSeq:WP_005139953.1;locus_tag=L2Z93_000749;product=cupredoxin domain-containing protein;protein_id=extdb:L2Z93_000749;transl_table=11
Mycobacterium brumae ATCC 51384	gene	730559	731470	R	ID=gene-L2Z93_000750;Name=L2Z93_000750;gbkey=Gene;gene_biotype=protein_coding;locus_tag=L2Z93_000750
Mycobacterium brumae ATCC 51384	CDS	730559	731470	R	ID=cds-L2Z93_000750;Parent=gene-L2Z93_000750;Name=extdb:L2Z93_000750;gbkey=CDS;inference=COORDINATES: similar to AA sequence:RefSeq:WP_014878325.1;locus_tag=L2Z93_000750;product=FTR1 family protein;protein_id=extdb:L2Z93_000750;transl_table=11
Mycobacterium brumae ATCC 51384	gene	731638	732369	F	ID=gene-L2Z93_000751;Name=L2Z93_000751;gbkey=Gene;gene_biotype=protein_coding;locus_tag=L2Z93_000751
Mycobacterium brumae ATCC 51384	CDS	731638	732369	F	ID=cds-L2Z93_000751;Parent=gene-L2Z93_000751;Name=extdb:L2Z93_000751;gbkey=CDS;inference=COORDINATES: similar to AA sequence:RefSeq:WP_013470971.1;locus_tag=L2Z93_000751;product=lytic murein transglycosylase;protein_id=extdb:L2Z93_000751;transl_table=11
Mycobacterium brumae ATCC 51384	gene	732695	733576	R	ID=gene-L2Z93_000752;Name=L2Z93_000752;gbkey=Gene;gene_biotype=protein_coding;locus_tag=L2Z93_000752
Mycobacterium brumae ATCC 51384	CDS	732695	733576	R	ID=cds-L2Z93_000752;Parent=gene-L2Z93_000752;Name=extdb:L2Z93_000752;gbkey=CDS;inference=COORDINATES: similar to AA sequence:RefSeq:WP_003893115.1;locus_tag=L2Z93_000752;product=DUF559 domain-containing protein;protein_id=extdb:L2Z93_000752;transl_table=11
Mycobacterium brumae ATCC 51384	gene	733752	735032	F	ID=gene-L2Z93_000753;Name=eno;gbkey=Gene;gene=eno;gene_biotype=protein_coding;locus_tag=L2Z93_000753
Mycobacterium brumae ATCC 51384	CDS	733752	735032	F	ID=cds-L2Z93_000753;Parent=gene-L2Z93_000753;Name=extdb:L2Z93_000753;Ontology_term=GO:0006096,GO:0004634;gbkey=CDS;gene=eno;go_function=phosphopyruvate hydratase activity|0004634||IEA;go_process=glycolytic process|0006096||IEA;inference=COORDINATES: similar to AA sequence:RefSeq:WP_011781918.1;locus_tag=L2Z93_000753;product=phosphopyruvate hydratase;protein_id=extdb:L2Z93_000753;transl_table=11
Mycobacterium brumae ATCC 51384	gene	735060	735851	F	ID=gene-L2Z93_000754;Name=L2Z93_000754;gbkey=Gene;gene_biotype=protein_coding;locus_tag=L2Z93_000754
Mycobacterium brumae ATCC 51384	CDS	735060	735851	F	ID=cds-L2Z93_000754;Parent=gene-L2Z93_000754;Name=extdb:L2Z93_000754;gbkey=CDS;inference=COORDINATES: similar to AA sequence:RefSeq:WP_005139960.1;locus_tag=L2Z93_000754;product=septum formation initiator family protein;protein_id=extdb:L2Z93_000754;transl_table=11
Mycobacterium brumae ATCC 51384	gene	735844	736350	F	ID=gene-L2Z93_000755;Name=L2Z93_000755;gbkey=Gene;gene_biotype=protein_coding;locus_tag=L2Z93_000755
Mycobacterium brumae ATCC 51384	CDS	735844	736350	F	ID=cds-L2Z93_000755;Parent=gene-L2Z93_000755;Name=extdb:L2Z93_000755;gbkey=CDS;inference=COORDINATES: similar to AA sequence:RefSeq:WP_003896812.1;locus_tag=L2Z93_000755;product=DUF501 domain-containing protein;protein_id=extdb:L2Z93_000755;transl_table=11
Mycobacterium brumae ATCC 51384	gene	736347	737303	F	ID=gene-L2Z93_000756;Name=L2Z93_000756;gbkey=Gene;gene_biotype=protein_coding;locus_tag=L2Z93_000756
Mycobacterium brumae ATCC 51384	CDS	736347	737303	F	ID=cds-L2Z93_000756;Parent=gene-L2Z93_000756;Name=extdb:L2Z93_000756;gbkey=CDS;inference=COORDINATES: similar to AA sequence:RefSeq:WP_018598801.1;locus_tag=L2Z93_000756;product=Ppx/GppA family phosphatase;protein_id=extdb:L2Z93_000756;transl_table=11
Mycobacterium brumae ATCC 51384	gene	737318	738004	R	ID=gene-L2Z93_000757;Name=L2Z93_000757;gbkey=Gene;gene_biotype=protein_coding;locus_tag=L2Z93_000757
Mycobacterium brumae ATCC 51384	CDS	737318	738004	R	ID=cds-L2Z93_000757;Parent=gene-L2Z93_000757;Name=extdb:L2Z93_000757;Ontology_term=GO:0000160;gbkey=CDS;go_process=phosphorelay signal transduction system|0000160||IEA;inference=COORDINATES: similar to AA sequence:RefSeq:WP_005139981.1;locus_tag=L2Z93_000757;product=response regulator;protein_id=extdb:L2Z93_000757;transl_table=11
Mycobacterium brumae ATCC 51384	pseudogene	737997	738479	R	ID=gene-L2Z93_000758;Name=L2Z93_000758;gbkey=Gene;gene_biotype=pseudogene;locus_tag=L2Z93_000758;pseudo=true
Mycobacterium brumae ATCC 51384	CDS	737997	738479	R	ID=cds-L2Z93_000758;Parent=gene-L2Z93_000758;Note=incomplete%3B partial on complete genome%3B missing N-terminus;gbkey=CDS;inference=COORDINATES: similar to AA sequence:RefSeq:WP_011561607.1;locus_tag=L2Z93_000758;product=ATP-binding protein;pseudo=true;transl_table=11
Mycobacterium brumae ATCC 51384	pseudogene	738482	739993	R	ID=gene-L2Z93_000759;Name=kdpB;gbkey=Gene;gene=kdpB;gene_biotype=pseudogene;locus_tag=L2Z93_000759;pseudo=true
Mycobacterium brumae ATCC 51384	CDS	738482	739993	R	ID=cds-L2Z93_000759;Parent=gene-L2Z93_000759;Note=incomplete%3B partial on complete genome%3B missing C-terminus;Ontology_term=GO:0006813,GO:0008556,GO:0031004;gbkey=CDS;gene=kdpB;go_component=potassium ion-transporting ATPase complex|0031004||IEA;go_function=P-type potassium transmembrane transporter activity|0008556||IEA;go_process=potassium ion transport|0006813||IEA;inference=COORDINATES: sim…
Mycobacterium brumae ATCC 51384	pseudogene	740024	740344	R	ID=gene-L2Z93_000760;Name=L2Z93_000760;gbkey=Gene;gene_biotype=putative pseudogene;locus_tag=L2Z93_000760;	Pseudogene only predicted by PGAP.
Mycobacterium brumae ATCC 51384	CDS	740024	740344	R	ID=cds-L2Z93_000760;Parent=gene-L2Z93_000760;Note= putative pseudogene, incomplete%3B partial on complete genome%3B missing C-terminus;Ontology_term=GO:0006813;gbkey=CDS;go_process=potassium ion transport|0006813||IEA;inference=COORDINATES: protein motif:HMM:NF015753.2;locus_tag=L2Z93_000760;product=potassium-transporting ATPase subunit KdpA;transl_table=11	Pseudogene only predicted by PGAP.
Mycobacterium brumae ATCC 51384	gene	740428	740517	R	ID=gene-L2Z93_000761;Name=L2Z93_000761;gbkey=Gene;gene_biotype=protein_coding;locus_tag=L2Z93_000761
Mycobacterium brumae ATCC 51384	CDS	740428	740517	R	ID=cds-L2Z93_000761;Parent=gene-L2Z93_000761;Name=extdb:L2Z93_000761;Ontology_term=GO:0005886;gbkey=CDS;go_component=plasma membrane|0005886||IEA;inference=COORDINATES: ab initio prediction:GeneMarkS-2+;locus_tag=L2Z93_000761;product=potassium-transporting ATPase subunit F;protein_id=extdb:L2Z93_000761;transl_table=11
Mycobacterium brumae ATCC 51384	gene	740805	740878	F	ID=gene-L2Z93_000762;Name=L2Z93_000762;gbkey=Gene;gene_biotype=tRNA;locus_tag=L2Z93_000762
Mycobacterium brumae ATCC 51384	tRNA	740805	740878	F	ID=rna-L2Z93_000762;Parent=gene-L2Z93_000762;anticodon=(pos:740839..740841);gbkey=tRNA;inference=COORDINATES: profile:tRNAscan-SE:2.0.7;locus_tag=L2Z93_000762;product=tRNA-Leu
Mycobacterium brumae ATCC 51384	exon	740805	740878	F	ID=exon-L2Z93_000762-1;Parent=rna-L2Z93_000762;anticodon=(pos:740839..740841);gbkey=tRNA;inference=COORDINATES: profile:tRNAscan-SE:2.0.7;locus_tag=L2Z93_000762;product=tRNA-Leu
Mycobacterium brumae ATCC 51384	gene	740903	741286	R	ID=gene-L2Z93_000763;Name=L2Z93_000763;gbkey=Gene;gene_biotype=protein_coding;locus_tag=L2Z93_000763
Mycobacterium brumae ATCC 51384	CDS	740903	741286	R	ID=cds-L2Z93_000763;Parent=gene-L2Z93_000763;Name=extdb:L2Z93_000763;Ontology_term=GO:0006355;gbkey=CDS;go_process=regulation of transcription%2C DNA-templated|0006355||IEA;inference=COORDINATES: similar to AA sequence:RefSeq:WP_011778051.1;locus_tag=L2Z93_000763;product=MarR family transcriptional regulator;protein_id=extdb:L2Z93_000763;transl_table=11
Mycobacterium brumae ATCC 51384	gene	741525	742424	F	ID=gene-L2Z93_000764;Name=L2Z93_000764;gbkey=Gene;gene_biotype=protein_coding;locus_tag=L2Z93_000764
Mycobacterium brumae ATCC 51384	CDS	741525	742424	F	ID=cds-L2Z93_000764;Parent=gene-L2Z93_000764;Name=extdb:L2Z93_000764;gbkey=CDS;inference=COORDINATES: similar to AA sequence:RefSeq:WP_015290874.1;locus_tag=L2Z93_000764;product=ABC transporter ATP-binding protein;protein_id=extdb:L2Z93_000764;transl_table=11
Mycobacterium brumae ATCC 51384	gene	742421	743134	F	ID=gene-L2Z93_000765;Name=L2Z93_000765;gbkey=Gene;gene_biotype=protein_coding;locus_tag=L2Z93_000765
Mycobacterium brumae ATCC 51384	CDS	742421	743134	F	ID=cds-L2Z93_000765;Parent=gene-L2Z93_000765;Name=extdb:L2Z93_000765;gbkey=CDS;inference=COORDINATES: similar to AA sequence:RefSeq:WP_003413912.1;locus_tag=L2Z93_000765;product=ABC transporter permease;protein_id=extdb:L2Z93_000765;transl_table=11
Mycobacterium brumae ATCC 51384	gene	743131	743889	F	ID=gene-L2Z93_000766;Name=L2Z93_000766;gbkey=Gene;gene_biotype=protein_coding;locus_tag=L2Z93_000766
Mycobacterium brumae ATCC 51384	CDS	743131	743889	F	ID=cds-L2Z93_000766;Parent=gene-L2Z93_000766;Name=extdb:L2Z93_000766;gbkey=CDS;inference=COORDINATES: similar to AA sequence:RefSeq:WP_003883468.1;locus_tag=L2Z93_000766;product=ABC transporter permease;protein_id=extdb:L2Z93_000766;transl_table=11
Mycobacterium brumae ATCC 51384	gene	743905	744471	R	ID=gene-L2Z93_000767;Name=L2Z93_000767;gbkey=Gene;gene_biotype=protein_coding;locus_tag=L2Z93_000767
Mycobacterium brumae ATCC 51384	CDS	743905	744471	R	ID=cds-L2Z93_000767;Parent=gene-L2Z93_000767;Name=extdb:L2Z93_000767;gbkey=CDS;inference=COORDINATES: similar to AA sequence:RefSeq:WP_007320880.1;locus_tag=L2Z93_000767;product=acetyltransferase;protein_id=extdb:L2Z93_000767;transl_table=11
Mycobacterium brumae ATCC 51384	gene	744879	745688	R	ID=gene-L2Z93_000768;Name=L2Z93_000768;gbkey=Gene;gene_biotype=protein_coding;locus_tag=L2Z93_000768
Mycobacterium brumae ATCC 51384	CDS	744879	745688	R	ID=cds-L2Z93_000768;Parent=gene-L2Z93_000768;Name=extdb:L2Z93_000768;gbkey=CDS;inference=COORDINATES: ab initio prediction:GeneMarkS-2+;locus_tag=L2Z93_000768;product=hypothetical protein;protein_id=extdb:L2Z93_000768;transl_table=11
Mycobacterium brumae ATCC 51384	gene	745705	746160	R	ID=gene-L2Z93_000769;Name=L2Z93_000769;gbkey=Gene;gene_biotype=protein_coding;locus_tag=L2Z93_000769
Mycobacterium brumae ATCC 51384	CDS	745705	746160	R	ID=cds-L2Z93_000769;Parent=gene-L2Z93_000769;Name=extdb:L2Z93_000769;gbkey=CDS;inference=COORDINATES: similar to AA sequence:RefSeq:WP_011599610.1;locus_tag=L2Z93_000769;product=Lrp/AsnC family transcriptional regulator;protein_id=extdb:L2Z93_000769;transl_table=11
Mycobacterium brumae ATCC 51384	gene	746244	746870	F	ID=gene-L2Z93_000770;Name=L2Z93_000770;gbkey=Gene;gene_biotype=protein_coding;locus_tag=L2Z93_000770
Mycobacterium brumae ATCC 51384	CDS	746244	746870	F	ID=cds-L2Z93_000770;Parent=gene-L2Z93_000770;Name=extdb:L2Z93_000770;gbkey=CDS;inference=COORDINATES: similar to AA sequence:RefSeq:WP_006822593.1;locus_tag=L2Z93_000770;product=LysE family translocator;protein_id=extdb:L2Z93_000770;transl_table=11
Mycobacterium brumae ATCC 51384	gene	746874	747878	R	ID=gene-L2Z93_000771;Name=L2Z93_000771;gbkey=Gene;gene_biotype=protein_coding;locus_tag=L2Z93_000771
Mycobacterium brumae ATCC 51384	CDS	746874	747878	R	ID=cds-L2Z93_000771;Parent=gene-L2Z93_000771;Name=extdb:L2Z93_000771;gbkey=CDS;inference=COORDINATES: protein motif:HMM:NF012958.2;locus_tag=L2Z93_000771;product=esterase family protein;protein_id=extdb:L2Z93_000771;transl_table=11
Mycobacterium brumae ATCC 51384	pseudogene	748172	748279	F	ID=gene-L2Z93_000772;Name=L2Z93_000772;gbkey=Gene;gene_biotype=putative pseudogene;locus_tag=L2Z93_000772;	Pseudogene only predicted by PGAP.
Mycobacterium brumae ATCC 51384	CDS	748172	748279	F	ID=cds-L2Z93_000772;Parent=gene-L2Z93_000772;Note= putative pseudogene, internal stop%3B incomplete%3B partial on complete genome%3B missing N-terminus and C-terminus;gbkey=CDS;inference=COORDINATES: similar to AA sequence:RefSeq:WP_011554628.1;locus_tag=L2Z93_000772;product=polymer-forming cytoskeletal protein;transl_table=11	Pseudogene only predicted by PGAP.
Mycobacterium brumae ATCC 51384	gene	748380	749573	R	ID=gene-L2Z93_000773;Name=L2Z93_000773;gbkey=Gene;gene_biotype=protein_coding;locus_tag=L2Z93_000773
Mycobacterium brumae ATCC 51384	CDS	748380	749573	R	ID=cds-L2Z93_000773;Parent=gene-L2Z93_000773;Name=extdb:L2Z93_000773;gbkey=CDS;inference=COORDINATES: similar to AA sequence:RefSeq:WP_020100001.1;locus_tag=L2Z93_000773;product=sensor histidine kinase;protein_id=extdb:L2Z93_000773;transl_table=11
Mycobacterium brumae ATCC 51384	gene	749570	750232	R	ID=gene-L2Z93_000774;Name=L2Z93_000774;gbkey=Gene;gene_biotype=protein_coding;locus_tag=L2Z93_000774
Mycobacterium brumae ATCC 51384	CDS	749570	750232	R	ID=cds-L2Z93_000774;Parent=gene-L2Z93_000774;Name=extdb:L2Z93_000774;gbkey=CDS;inference=COORDINATES: similar to AA sequence:RefSeq:WP_003891001.1;locus_tag=L2Z93_000774;product=response regulator transcription factor;protein_id=extdb:L2Z93_000774;transl_table=11
Mycobacterium brumae ATCC 51384	gene	750236	750661	R	ID=gene-L2Z93_000775;Name=L2Z93_000775;gbkey=Gene;gene_biotype=protein_coding;locus_tag=L2Z93_000775
Mycobacterium brumae ATCC 51384	CDS	750236	750661	R	ID=cds-L2Z93_000775;Parent=gene-L2Z93_000775;Name=extdb:L2Z93_000775;gbkey=CDS;inference=COORDINATES: ab initio prediction:GeneMarkS-2+;locus_tag=L2Z93_000775;product=hypothetical protein;protein_id=extdb:L2Z93_000775;transl_table=11
Mycobacterium brumae ATCC 51384	gene	751190	752257	F	ID=gene-L2Z93_000776;Name=L2Z93_000776;gbkey=Gene;gene_biotype=protein_coding;locus_tag=L2Z93_000776
Mycobacterium brumae ATCC 51384	CDS	751190	752257	F	ID=cds-L2Z93_000776;Parent=gene-L2Z93_000776;Name=extdb:L2Z93_000776;gbkey=CDS;inference=COORDINATES: ab initio prediction:GeneMarkS-2+;locus_tag=L2Z93_000776;product=YncE family protein;protein_id=extdb:L2Z93_000776;transl_table=11
Mycobacterium brumae ATCC 51384	gene	752394	754022	F	ID=gene-L2Z93_000777;Name=L2Z93_000777;gbkey=Gene;gene_biotype=protein_coding;locus_tag=L2Z93_000777
Mycobacterium brumae ATCC 51384	CDS	752394	754022	F	ID=cds-L2Z93_000777;Parent=gene-L2Z93_000777;Name=extdb:L2Z93_000777;gbkey=CDS;inference=COORDINATES: similar to AA sequence:RefSeq:WP_007776699.1;locus_tag=L2Z93_000777;product=long-chain fatty acid--CoA ligase;protein_id=extdb:L2Z93_000777;transl_table=11
Mycobacterium brumae ATCC 51384	gene	754023	754442	R	ID=gene-L2Z93_000778;Name=L2Z93_000778;gbkey=Gene;gene_biotype=protein_coding;locus_tag=L2Z93_000778
Mycobacterium brumae ATCC 51384	CDS	754023	754442	R	ID=cds-L2Z93_000778;Parent=gene-L2Z93_000778;Name=extdb:L2Z93_000778;gbkey=CDS;inference=COORDINATES: protein motif:HMM:NF036306.2;locus_tag=L2Z93_000778;product=lipoprotein LpqV;protein_id=extdb:L2Z93_000778;transl_table=11
Mycobacterium brumae ATCC 51384	gene	754446	756134	R	ID=gene-L2Z93_000779;Name=L2Z93_000779;gbkey=Gene;gene_biotype=protein_coding;locus_tag=L2Z93_000779
Mycobacterium brumae ATCC 51384	CDS	754446	756134	R	ID=cds-L2Z93_000779;Parent=gene-L2Z93_000779;Name=extdb:L2Z93_000779;gbkey=CDS;inference=COORDINATES: similar to AA sequence:RefSeq:WP_003924042.1;locus_tag=L2Z93_000779;product=alpha/beta-hydrolase family protein;protein_id=extdb:L2Z93_000779;transl_table=11
Mycobacterium brumae ATCC 51384	gene	756240	757016	R	ID=gene-L2Z93_000780;Name=L2Z93_000780;gbkey=Gene;gene_biotype=protein_coding;locus_tag=L2Z93_000780
Mycobacterium brumae ATCC 51384	CDS	756240	757016	R	ID=cds-L2Z93_000780;Parent=gene-L2Z93_000780;Name=extdb:L2Z93_000780;gbkey=CDS;inference=COORDINATES: similar to AA sequence:RefSeq:WP_003886713.1;locus_tag=L2Z93_000780;product=enoyl-CoA hydratase;protein_id=extdb:L2Z93_000780;transl_table=11
Mycobacterium brumae ATCC 51384	gene	757043	758071	R	ID=gene-L2Z93_000781;Name=L2Z93_000781;gbkey=Gene;gene_biotype=protein_coding;locus_tag=L2Z93_000781
Mycobacterium brumae ATCC 51384	CDS	757043	758071	R	ID=cds-L2Z93_000781;Parent=gene-L2Z93_000781;Name=extdb:L2Z93_000781;gbkey=CDS;inference=COORDINATES: similar to AA sequence:RefSeq:WP_005144109.1;locus_tag=L2Z93_000781;product=enoyl-CoA hydratase/isomerase family protein;protein_id=extdb:L2Z93_000781;transl_table=11
Mycobacterium brumae ATCC 51384	gene	758297	759160	F	ID=gene-L2Z93_000782;Name=L2Z93_000782;gbkey=Gene;gene_biotype=protein_coding;locus_tag=L2Z93_000782
Mycobacterium brumae ATCC 51384	CDS	758297	759160	F	ID=cds-L2Z93_000782;Parent=gene-L2Z93_000782;Name=extdb:L2Z93_000782;gbkey=CDS;inference=COORDINATES: similar to AA sequence:RefSeq:WP_012395952.1;locus_tag=L2Z93_000782;product=Bax inhibitor-1/YccA family protein;protein_id=extdb:L2Z93_000782;transl_table=11
Mycobacterium brumae ATCC 51384	gene	759234	760436	R	ID=gene-L2Z93_000783;Name=purT;gbkey=Gene;gene=purT;gene_biotype=protein_coding;locus_tag=L2Z93_000783
Mycobacterium brumae ATCC 51384	CDS	759234	760436	R	ID=cds-L2Z93_000783;Parent=gene-L2Z93_000783;Name=extdb:L2Z93_000783;Ontology_term=GO:0009152,GO:0000287,GO:0004644,GO:0005524;gbkey=CDS;gene=purT;go_function=magnesium ion binding|0000287||IEA,phosphoribosylglycinamide formyltransferase activity|0004644||IEA,ATP binding|0005524||IEA;go_process=purine ribonucleotide biosynthetic process|0009152||IEA;inference=COORDINATES: similar to AA sequence:R…
Mycobacterium brumae ATCC 51384	gene	760439	761656	R	ID=gene-L2Z93_000784;Name=L2Z93_000784;gbkey=Gene;gene_biotype=protein_coding;locus_tag=L2Z93_000784
Mycobacterium brumae ATCC 51384	CDS	760439	761656	R	ID=cds-L2Z93_000784;Parent=gene-L2Z93_000784;Name=extdb:L2Z93_000784;Ontology_term=GO:0016747;gbkey=CDS;go_function=acyltransferase activity%2C transferring groups other than amino-acyl groups|0016747||IEA;inference=COORDINATES: similar to AA sequence:RefSeq:NP_215590.1;locus_tag=L2Z93_000784;product=acetyl-CoA C-acetyltransferase;protein_id=extdb:L2Z93_000784;transl_table=11
Mycobacterium brumae ATCC 51384	gene	761707	762663	R	ID=gene-L2Z93_000785;Name=L2Z93_000785;gbkey=Gene;gene_biotype=protein_coding;locus_tag=L2Z93_000785
Mycobacterium brumae ATCC 51384	CDS	761707	762663	R	ID=cds-L2Z93_000785;Parent=gene-L2Z93_000785;Name=extdb:L2Z93_000785;gbkey=CDS;inference=COORDINATES: similar to AA sequence:RefSeq:WP_020099185.1;locus_tag=L2Z93_000785;product=SGNH/GDSL hydrolase family protein;protein_id=extdb:L2Z93_000785;transl_table=11
Mycobacterium brumae ATCC 51384	gene	762858	763895	F	ID=gene-L2Z93_000786;Name=L2Z93_000786;gbkey=Gene;gene_biotype=protein_coding;locus_tag=L2Z93_000786
Mycobacterium brumae ATCC 51384	CDS	762858	763895	F	ID=cds-L2Z93_000786;Parent=gene-L2Z93_000786;Name=extdb:L2Z93_000786;gbkey=CDS;inference=COORDINATES: similar to AA sequence:RefSeq:WP_007776670.1;locus_tag=L2Z93_000786;product=alpha/beta hydrolase;protein_id=extdb:L2Z93_000786;transl_table=11
Mycobacterium brumae ATCC 51384	gene	763952	765346	F	ID=gene-L2Z93_000787;Name=L2Z93_000787;gbkey=Gene;gene_biotype=protein_coding;locus_tag=L2Z93_000787
Mycobacterium brumae ATCC 51384	CDS	763952	765346	F	ID=cds-L2Z93_000787;Parent=gene-L2Z93_000787;Name=extdb:L2Z93_000787;Ontology_term=GO:0019344,GO:0004122;gbkey=CDS;go_function=cystathionine beta-synthase activity|0004122||IEA;go_process=cysteine biosynthetic process|0019344||IEA;inference=COORDINATES: similar to AA sequence:RefSeq:WP_003920577.1;locus_tag=L2Z93_000787;product=cystathionine beta-synthase;protein_id=extdb:L2Z93_000787;transl_tabl…
Mycobacterium brumae ATCC 51384	gene	765427	766437	F	ID=gene-L2Z93_000788;Name=L2Z93_000788;gbkey=Gene;gene_biotype=protein_coding;locus_tag=L2Z93_000788
Mycobacterium brumae ATCC 51384	CDS	765427	766437	F	ID=cds-L2Z93_000788;Parent=gene-L2Z93_000788;Name=extdb:L2Z93_000788;gbkey=CDS;inference=COORDINATES: similar to AA sequence:RefSeq:WP_003896669.1;locus_tag=L2Z93_000788;product=hypothetical protein;protein_id=extdb:L2Z93_000788;transl_table=11
Mycobacterium brumae ATCC 51384	gene	766476	767648	F	ID=gene-L2Z93_000789;Name=L2Z93_000789;gbkey=Gene;gene_biotype=protein_coding;locus_tag=L2Z93_000789
Mycobacterium brumae ATCC 51384	CDS	766476	767648	F	ID=cds-L2Z93_000789;Parent=gene-L2Z93_000789;Name=extdb:L2Z93_000789;Ontology_term=GO:0019346,GO:0030170;gbkey=CDS;go_function=pyridoxal phosphate binding|0030170||IEA;go_process=transsulfuration|0019346||IEA;inference=COORDINATES: similar to AA sequence:RefSeq:WP_005144123.1;locus_tag=L2Z93_000789;product=cystathionine gamma-synthase;protein_id=extdb:L2Z93_000789;transl_table=11
Mycobacterium brumae ATCC 51384	gene	767684	768382	R	ID=gene-L2Z93_000790;Name=L2Z93_000790;gbkey=Gene;gene_biotype=protein_coding;locus_tag=L2Z93_000790
Mycobacterium brumae ATCC 51384	CDS	767684	768382	R	ID=cds-L2Z93_000790;Parent=gene-L2Z93_000790;Name=extdb:L2Z93_000790;gbkey=CDS;inference=COORDINATES: protein motif:HMM:NF017530.2;locus_tag=L2Z93_000790;product=GPP34 family phosphoprotein;protein_id=extdb:L2Z93_000790;transl_table=11
Mycobacterium brumae ATCC 51384	gene	768441	768935	R	ID=gene-L2Z93_000791;Name=greA;gbkey=Gene;gene=greA;gene_biotype=protein_coding;locus_tag=L2Z93_000791
Mycobacterium brumae ATCC 51384	CDS	768441	768935	R	ID=cds-L2Z93_000791;Parent=gene-L2Z93_000791;Name=extdb:L2Z93_000791;Ontology_term=GO:0032784,GO:0003677,GO:0070063;gbkey=CDS;gene=greA;go_function=DNA binding|0003677||IEA,RNA polymerase binding|0070063||IEA;go_process=regulation of DNA-templated transcription%2C elongation|0032784||IEA;inference=COORDINATES: similar to AA sequence:RefSeq:WP_010908869.1;locus_tag=L2Z93_000791;product=transcripti…
Mycobacterium brumae ATCC 51384	gene	769165	769596	R	ID=gene-L2Z93_000792;Name=L2Z93_000792;gbkey=Gene;gene_biotype=protein_coding;locus_tag=L2Z93_000792
Mycobacterium brumae ATCC 51384	CDS	769165	769596	R	ID=cds-L2Z93_000792;Parent=gene-L2Z93_000792;Name=extdb:L2Z93_000792;gbkey=CDS;inference=COORDINATES: similar to AA sequence:RefSeq:WP_011892938.1;locus_tag=L2Z93_000792;product=DUF4307 domain-containing protein;protein_id=extdb:L2Z93_000792;transl_table=11
Mycobacterium brumae ATCC 51384	gene	769735	770598	F	ID=gene-L2Z93_000793;Name=mca;gbkey=Gene;gene=mca;gene_biotype=protein_coding;locus_tag=L2Z93_000793
Mycobacterium brumae ATCC 51384	CDS	769735	770598	F	ID=cds-L2Z93_000793;Parent=gene-L2Z93_000793;Name=extdb:L2Z93_000793;Ontology_term=GO:0010126;gbkey=CDS;gene=mca;go_process=mycothiol metabolic process|0010126||IEA;inference=COORDINATES: similar to AA sequence:RefSeq:WP_008254328.1;locus_tag=L2Z93_000793;product=mycothiol conjugate amidase Mca;protein_id=extdb:L2Z93_000793;transl_table=11
Mycobacterium brumae ATCC 51384	gene	770595	770948	F	ID=gene-L2Z93_000794;Name=L2Z93_000794;gbkey=Gene;gene_biotype=protein_coding;locus_tag=L2Z93_000794
Mycobacterium brumae ATCC 51384	CDS	770595	770948	F	ID=cds-L2Z93_000794;Parent=gene-L2Z93_000794;Name=extdb:L2Z93_000794;gbkey=CDS;inference=COORDINATES: similar to AA sequence:RefSeq:WP_006898048.1;locus_tag=L2Z93_000794;product=hypothetical protein;protein_id=extdb:L2Z93_000794;transl_table=11
Mycobacterium brumae ATCC 51384	gene	770987	771985	R	ID=gene-L2Z93_000795;Name=L2Z93_000795;gbkey=Gene;gene_biotype=protein_coding;locus_tag=L2Z93_000795
Mycobacterium brumae ATCC 51384	CDS	770987	771985	R	ID=cds-L2Z93_000795;Parent=gene-L2Z93_000795;Name=extdb:L2Z93_000795;gbkey=CDS;inference=COORDINATES: similar to AA sequence:RefSeq:WP_012690005.1;locus_tag=L2Z93_000795;product=lysophospholipase;protein_id=extdb:L2Z93_000795;transl_table=11
Mycobacterium brumae ATCC 51384	gene	772021	774021	F	ID=gene-L2Z93_000796;Name=L2Z93_000796;gbkey=Gene;gene_biotype=protein_coding;locus_tag=L2Z93_000796
Mycobacterium brumae ATCC 51384	CDS	772021	774021	F	ID=cds-L2Z93_000796;Parent=gene-L2Z93_000796;Name=extdb:L2Z93_000796;gbkey=CDS;inference=COORDINATES: similar to AA sequence:RefSeq:WP_020099202.1;locus_tag=L2Z93_000796;product=thioredoxin domain-containing protein;protein_id=extdb:L2Z93_000796;transl_table=11
Mycobacterium brumae ATCC 51384	gene	774032	774394	F	ID=gene-L2Z93_000797;Name=L2Z93_000797;gbkey=Gene;gene_biotype=protein_coding;locus_tag=L2Z93_000797
Mycobacterium brumae ATCC 51384	CDS	774032	774394	F	ID=cds-L2Z93_000797;Parent=gene-L2Z93_000797;Name=extdb:L2Z93_000797;gbkey=CDS;inference=COORDINATES: similar to AA sequence:RefSeq:WP_011892942.1;locus_tag=L2Z93_000797;product=nuclear transport factor 2 family protein;protein_id=extdb:L2Z93_000797;transl_table=11
Mycobacterium brumae ATCC 51384	gene	774387	775109	R	ID=gene-L2Z93_000798;Name=L2Z93_000798;gbkey=Gene;gene_biotype=protein_coding;locus_tag=L2Z93_000798
Mycobacterium brumae ATCC 51384	CDS	774387	775109	R	ID=cds-L2Z93_000798;Parent=gene-L2Z93_000798;Name=extdb:L2Z93_000798;gbkey=CDS;inference=COORDINATES: similar to AA sequence:RefSeq:WP_011561516.1;locus_tag=L2Z93_000798;product=hemolysin III family protein;protein_id=extdb:L2Z93_000798;transl_table=11
Mycobacterium brumae ATCC 51384	gene	775262	776059	F	ID=gene-L2Z93_000799;Name=L2Z93_000799;gbkey=Gene;gene_biotype=protein_coding;locus_tag=L2Z93_000799
Mycobacterium brumae ATCC 51384	CDS	775262	776059	F	ID=cds-L2Z93_000799;Parent=gene-L2Z93_000799;Name=extdb:L2Z93_000799;Ontology_term=GO:0016765;gbkey=CDS;go_function=transferase activity%2C transferring alkyl or aryl (other than methyl) groups|0016765||IEA;inference=COORDINATES: similar to AA sequence:RefSeq:NP_215602.1;locus_tag=L2Z93_000799;product=isoprenyl transferase;protein_id=extdb:L2Z93_000799;transl_table=11
Mycobacterium brumae ATCC 51384	gene	776102	777460	F	ID=gene-L2Z93_000800;Name=L2Z93_000800;gbkey=Gene;gene_biotype=protein_coding;locus_tag=L2Z93_000800
Mycobacterium brumae ATCC 51384	CDS	776102	777460	F	ID=cds-L2Z93_000800;Parent=gene-L2Z93_000800;Name=extdb:L2Z93_000800;gbkey=CDS;inference=COORDINATES: similar to AA sequence:RefSeq:WP_005144139.1;locus_tag=L2Z93_000800;product=hypothetical protein;protein_id=extdb:L2Z93_000800;transl_table=11
[truncated: 6,147 more rows]
